# Supplementary material for: A four gene signature predictive of recurrent prostate cancer
Source: Oncotarget. 2016 Dec 9;8(2):3430–40. doi: 10.18632/oncotarget.13837 (PMC5356893; doi:10.18632/oncotarget.13837)
Supplement: Supplementary file 2 [file oncotarget-08-3430-s002.xlsx]

## Sheet: Information
Enclosed are the data used for this project. Raw data represents the data generated by Taq-Man Low Density Array (TLDA) RT-PCR. Data in sheets 3 and 4 have been normalized to BECN1. In the sheet "Training set normalized data", the data has also been imputed using the "nondetects" R package as described in Methods.

## Sheet: Training set raw data
Sample	Pr7T	Pr9T	PR24-T	PR26-T	PR28-T	PR30-T	PR31-T	PR32-T	PR44T	PR45T	PR46T	PR50T	PR51T	PR52T	PR53T	PR54T	Pr1T	Pr2T	Pr4T	Pr5T	Pr6T	PR12-T	PR14-T	PR16-T	PR19-T	PR20-T	PR23-T	PR25-T	PR43T	PR47T	PR48T	PR49T
ABAT-Hs00609436_m1	22.378	24.0528	22.5572	24.0061	21.9675	22.8203	22.741	21.6153	24.4841	26.8472	24.1382	26.9364	24.0968	25.195	24.0834	24.4257	23.7393	22.9822	23.6165	21.2146	22.3264	21.3273	22.6403	23.4588	22.6585	23.9621	22.0713	24.151	27.362	24.6906	23.9076	23.8091
ABCA1-Hs01059118_m1	25.3374	25.7411	25.661	26.6724	24.1877	22.0101	24.9325	24.9065	24.6169	27.1086	26.2532	28.6633	25.2883	27.1248	25.7801	26.0927	25.8119	26.1852	25.8234	25.8235	24.8678	25.3622	25.5696	25.9416	24.8842	25.6427	25.4831	26.3174	29.1806	26.4374	27.2399	27.79
ANKH-Hs00219798_m1	22.379	23.3982	22.6926	23.9745	23.8931	23.299	23.1398	23.0677	23.773	25.9522	23.9186	26.4033	23.4747	25.7354	24.8818	25.023	24.1078	22.8458	24.362	22.6479	23.6283	22.2184	23.6509	22.9684	22.8066	23.6728	22.9239	24.3808	27.6618	24.4657	25.1657	24.4178
ANKRD1-Hs00173317_m1	33.2943	28.4676	31.5705	30.9723	29.6826	31.0873	28.5196	27.0278	29.8782	34.4529	29.7079	33.2289	34.0252	30.9817	33.3761	32.9788	27.7498	28.6042	32.1423	38.0123	35.3361	32.9088	29.038	33.1033	28.863	31.1945	33.0453	30.7645	32.3324	31.579	27.3022	30.618
ARAP3-Hs00223903_m1	27.4684	31.1766	31.0158	31.2477	30.3209	27.3784	29.0591	29.4945	30.3528	34.3727	30.379	34.6439	31.7913	32.8736	31.9871	30.9261	30.8929	31.0817	32.1798	31.2569	30.7708	30.6543	32.0037	32.0077	29.3944	29.7432	31.7631	31.8173	32.3702	31.4175	33.2499	30.7932
ARHGAP24-Hs00229928_m1	27.1197	28.6028	27.5377	28.7426	26.8143	28.1334	28.7705	26.9635	26.2716	29.52	26.8088	29.4167	26.7934	30.3695	28.7428	28.5247	26.8384	28.8468	29.1737	27.6303	27.8347	26.4202	28.7288	28.1524	26.9481	28.2725	28.2486	28.5212	29.5636	27.4426	29.1689	27.2072
ATP8A1-Hs00323527_m1	26.8083	27.943	27.7383	29.8661	29.578	26.4452	27.3878	27.3027	25.3044	30.2065	28.3331	30.452	27.8211	29.3453	27.3275	27.5932	28.4123	28.2026	28.204	27.9375	27.4146	26.9603	28.4325	28.2595	28.0701	28.1965	27.7805	29.0461	31.6722	27.9545	29.5071	28.2653
BBS7-Hs00216982_m1	24.1359	25.8051	24.5953	26.3996	24.7663	23.8226	24.9822	24.3063	24.406	27.6917	24.9448	27.8241	25.7753	26.9044	26.1761	25.9306	25.3066	25.4847	26.063	24.7112	24.8908	24.8222	25.6093	25.4022	24.8198	25.1718	25.0697	26.219	27.9402	25.7874	26.8008	25.6089
BECN1-Hs00186838_m1	24.0844	25.7874	24.4129	25.6912	24.3327	23.1266	24.1249	23.3255	24.4828	27.4974	25.1461	27.2121	25.2171	26.6189	25.0713	24.7671	25.0467	24.776	25.144	24.2175	24.3888	23.8887	24.6402	24.9667	24.2479	24.9611	24.8505	25.2154	27.9512	25.9638	26.853	25.5441
BEX2-Hs00607718_g1	23.8306	26.1746	24.9991	27.5146	23.866	23.4161	24.8456	24.6877	25.4281	28.2681	26.1491	27.69	25.6364	27.4502	25.7965	26.4043	25.7447	25.6629	26.7445	24.6534	24.7142	24.6273	25.9413	25.4008	25.3564	26.102	25.5436	25.9019	28.3448	26.6619	27.1651	25.6285
18S-Hs99999901_s1	15.9077	16.0183	15.8208	15.7457	16.312	40	16.8355	15.8335	16.7366	16.571	17.2982	16.6216	16.1008	16.3126	16.2072	16.7109	16.0617	16.1357	40	15.9412	16.3409	16.0988	16.0274	15.9784	16.2405	15.8766	16.77	16.3118	16.3323	17.3725	16.8967	16.908
CADM1-Hs00942508_m1	25.5851	26.5802	23.3686	26.3406	25.4636	25.1222	26.36	23.0314	22.7669	27.7615	26.6877	27.2112	26.0939	25.6529	25.6106	24.5259	25.1057	24.9617	23.3399	23.066	23.5094	22.9883	23.7231	25.2506	24.5345	24.3564	23.9426	25.9838	28.7299	26.8141	25.971	24.4436
CD55-Hs00892618_m1	25.4137	26.919	25.6692	27.6455	23.9827	25.4667	26.2644	24.3807	24.4933	28.1625	24.9641	27.7875	25.1125	27.8188	26.6447	24.9957	25.649	25.6048	27.6517	25.5634	25.614	25.2198	26.7326	24.7791	25.3822	26.4725	25.6926	26.5935	26.6533	26.1461	27.3389	24.2433
CHST1-Hs00186341_m1	28.1365	29.4561	29.2695	30.2941	26.4527	28.7502	27.2942	28.3625	28.966	30.5362	29.207	33.2173	29.5717	33.792	28.7973	29.6228	29.4879	29.3916	30.909	29.4349	29.6924	28.7053	29.7473	29.4927	29.973	28.5011	29.9753	30.829	31.4017	29.9526	30.5867	31.1423
CKMT1B;CKMT1A-Hs00179727_m1	24.4741	26.8021	25.2513	27.776	22.7124	22.8474	24.8205	25.7401	26.0829	29.8872	26.7045	30.1498	26.6067	27.5974	27.3839	25.9873	26.9277	26.1655	26.6417	24.8599	26.3617	26.5228	26.2291	26.3187	25.9801	26.6786	26.1554	26.6039	29.9098	27.275	27.4885	27.2309
COL9A3-Hs00156761_m1	31.1248	32.1882	31.4457	31.3506	33.0084	31.3601	34.4858	32.3587	33.9702	40	34.5265	33.8987	30.0115	33.2319	34.2527	32.993	31.4972	31.944	32.6528	32.6557	30.0309	29.9475	33.5465	30.7904	31.6562	33.7961	31.9983	32.8853	35.8297	30.4906	34.4359	33.5749
CPZ-Hs00186333_m1	27.5345	28.7184	28.9132	30.4334	29.17	28.0218	28.7355	28.0739	27.4226	29.9875	30.6807	32.231	29.5218	31.6104	28.8746	29.8446	29.3987	30.9584	29.7139	29.2767	28.0257	29.6395	28.9949	30.4135	28.5395	30.9847	28.1609	29.7751	32.3302	31.3192	29.9597	30.8696
CXCL1-Hs00236937_m1	26.8257	27.1724	23.7939	24.9444	27.6897	27.1245	26.8237	23.0723	27.1141	28.9588	22.8814	28.5112	27.2188	28.7764	27.8079	25.0266	24.1578	22.7167	27.2215	27.2282	26.7455	26.9154	24.8354	27.2083	26.1581	25.1589	28.0104	25.4145	25.0563	27.763	27.7018	23.6134
DAPK1-Hs00234489_m1	23.8415	25.6407	23.4607	26.3212	24.0322	24.401	23.3357	22.458	24.1285	27.6299	25.7492	27.7502	24.6197	25.5164	25.776	24.0423	25.0501	25.3167	23.9914	23.8224	23.2225	23.8387	24.5173	25.464	24.5311	24.9492	23.6392	25.2313	28.4946	26.3112	26.3356	25.2628
DFFB-Hs00237077_m1	33.2811	36.2662	35.538	37.0416	35.5464	33.7223	33.9167	34.1774	36.9611	40	38.7474	39.8198	35.7055	36.4415	36.1489	33.9864	35.8837	37.1601	35.3159	35.3539	35.8578	35.8217	34.5238	35.666	35.4016	35.7689	34.503	35.6658	40	38.3128	39.9076	35.8644
DGKA-Hs00176278_m1	23.7809	26.5074	25.7708	26.5217	24.3283	24.7253	25.956	24.7915	25.3637	27.8717	25.1208	28.2899	24.9283	28.2841	27.2809	26.3646	25.9163	25.4429	27.0047	24.7566	25.7156	24.6716	26.2206	25.8993	24.3907	25.7102	25.4795	26.3118	28.2959	26.3381	26.6667	26.0721
DIXDC1-Hs00736707_m1	24.1149	25.5441	25.3816	26.0119	24.5534	24.8174	25.7663	23.5501	24.1466	27.7299	25.1361	27.2062	25.4918	27.9659	27.1718	25.8399	25.0591	25.7258	26.2651	24.8292	25.2121	23.9067	25.8581	24.9582	24.5526	25.1817	25.4184	25.9338	27.1302	25.2477	26.4525	25.9397
DUSP15-Hs01566654_m1	29.0627	29.2437	30.3896	29.9337	31.3924	30.0429	28.9062	29.345	30.7405	31.8303	32.1448	30.4521	29.5534	32.1519	31.3886	31.4674	29.1784	29.7997	29.6142	28.7809	29.1805	28.198	30.451	29.5963	29.9279	29.7032	29.1761	29.3735	32.0835	29.962	31.8162	30.89
ELAVL2-Hs00270011_m1	30.7625	33.2455	27.3813	34.4684	31.3635	28.237	28.8978	29.6693	28.9611	33.8474	32.3383	34.0473	32.1346	30.1062	29.517	27.8047	30.563	30.2293	27.58	30.4757	26.9356	29.4558	32.4264	29.9008	31.1532	29.7129	29.0636	31.6481	35.9683	31.4909	31.4265	30.6313
ENO3-Hs00266551_m1	30.8566	32.5996	31.3247	31.8361	30.4415	28.3215	30.0806	31.5297	31.4898	34.2296	33.1047	34.5242	32.5319	33.7797	31.5883	32.1306	31.8252	32.591	31.1906	30.9029	31.6325	31.0768	29.7162	32.4911	31.4566	31.9401	32.0804	32.1855	38.8873	32.6507	30.8109	31.2584
EPHB2-Hs00362096_m1	26.9321	27.8831	27.8235	28.4824	25.6586	26.237	26.5315	26.9851	26.7616	29.0593	26.8293	28.7955	28.0672	29.88	29.2864	28.603	27.1466	28.2875	28.0721	27.863	27.702	26.9331	27.5687	28.433	26.3068	27.1288	28.0647	28.8747	29.9729	27.2574	28.1817	28.2389
ESPN-Hs00230313_m1	25.9293	27.4019	26.7661	27.5902	21.8973	26.5399	28.1302	26.3979	25.9929	29.3389	24.9833	28.4392	25.7627	29.7833	28.6932	27.0931	25.9959	26.7781	27.6223	25.8379	26.6677	25.0695	26.9068	27.4485	24.8219	26.5427	27.1027	27.2259	29.7579	27.3859	27.2361	26.9288
F2RL1-Hs00173741_m1	25.7692	27.4311	27.8584	28.304	27.6424	26.2778	26.7577	24.0009	27.8707	29.8254	28.1107	30.9534	26.8557	26.5422	27.7793	27.3948	28.191	26.7859	27.6839	24.6858	25.6175	25.5197	25.4107	27.2473	25.4546	27.634	24.6129	27.2101	30.8826	28.7739	28.4462	28.0913
FAS-Hs00531110_m1	24.9536	26.4403	25.0672	27.0341	24.5573	24.8956	23.8878	24.1377	25.2666	27.3896	24.8527	28.0807	25.7028	27.9848	25.8932	25.0209	25.4852	25.5223	27.1309	25.506	25.8101	24.5598	26.4546	25.921	24.9434	25.3385	26.5417	26.1756	28.6506	26.4108	27.1046	25.9464
FGF18-Hs00818572_m1	30.8401	32.4752	28.7064	30.555	29.2954	28.447	30.2278	28.2592	29.0072	32.7033	30.0306	30.9894	30.7407	31.1251	30.3366	32.3109	30.1468	29.3784	32.2226	31.2489	31.5424	30.4998	29.0672	31.4193	28.9528	30.044	30.1437	33.5094	36.0116	30.621	32.3091	31.7294
FGF7-Hs00384281_m1	24.8603	26.0091	24.4528	26.1089	24.5695	26.942	26.6138	23.8383	23.2953	27.969	23.1618	26.141	25.2982	26.6163	27.0548	26.546	24.1086	25.5962	26.8755	25.7543	25.8033	25.2076	25.7672	25.1144	24.8128	24.3894	26.2862	26.7045	28.5176	24.724	25.1755	25.2333
FHOD3-Hs00400902_m1	25.8618	26.6839	26.1274	26.8822	27.1832	26.3731	25.7619	24.2541	24.4374	28.5285	25.0014	27.7869	26.0385	29.1841	28.1434	27.6145	25.0929	26.7441	27.9951	26.0845	26.3418	24.8495	26.6237	25.9845	25.1158	25.6536	26.1445	26.9478	28.5929	26.5661	27.0485	26.4952
GAPDH;LOC100133042-Hs00266705_g1	19.758	21.3379	20.3885	22.0578	19.305	19.7646	19.2831	18.6827	19.8756	24.4325	20.4659	22.308	20.593	21.992	21.1094	20.1746	20.1908	20.2659	20.8082	19.7328	19.604	19.4018	20.2107	20.5369	19.5582	21.001	20.3792	20.6296	23.7942	20.9339	21.5847	22.6976
GARNL3-Hs00260318_m1	24.9484	26.3486	25.2526	26.8756	24.6901	25.3759	26.0129	23.8101	24.4439	27.2783	25.4616	28.3907	25.4997	28.7339	26.0679	26.8346	26.0236	25.94	26.751	25.0339	25.4508	23.4485	25.8298	25.6008	25.5587	25.402	25.0987	26.3532	28.7709	26.843	26.0143	25.735
GCA-Hs00201854_m1	25.3293	27.0285	25.542	27.5392	25.4848	24.7722	25.3818	24.1219	25.3788	28.8681	26.1093	28.8431	26.3251	26.7784	26.0015	26.0056	26.4891	25.92	25.9679	25.2993	25.2112	25.0745	26.1066	26.407	25.5333	26.3452	25.6682	26.9392	28.9678	26.3322	27.6508	26.1542
GPR149-Hs01023467_m1	30.3284	32.8459	30.6785	31.3233	28.6707	30.1696	31.9836	30.4288	30.7415	32.1114	29.529	33.5586	30.2628	31.3294	30.233	30.7722	30.3537	31.0583	32.9086	31.0987	30.0106	30.116	31.7061	30.5097	30.6595	30.2717	30.3718	30.9805	31.2634	31.5504	31.2325	30.3709
HBEGF-Hs00181813_m1	24.9718	27.3526	25.1198	26.1261	26.2255	26.4607	26.6923	24.0133	25.3515	28.0072	26.3521	27.6027	25.6794	28.2134	28.3428	25.7045	23.8425	24.0768	26.3862	24.24	24.6006	24.3274	25.2497	25.3447	23.9974	25.5733	25.2607	26.0055	26.817	26.1489	27.7765	26.6991
HEY2-Hs00232622_m1	28.7855	30.7522	29.2963	30.4657	27.128	28.5906	28.0172	27.2936	29.1645	31.1628	30.5494	32.1274	30.4264	32.2833	30.0245	28.5255	28.6883	30.4772	26.9475	28.0412	28.0832	27.196	29.1745	29.1775	29.2867	29.3473	28.4764	30.7847	31.1613	29.2055	30.3517	29.4403
HMGA1-Hs00852949_g1	24.8152	26.7828	25.4281	26.6842	21.8253	24.598	25.9519	23.9925	26.356	28.3698	26.8785	29.045	25.8714	27.4684	26.7926	25.6866	25.9547	25.3915	25.6494	25.0932	25.4922	25.2393	24.0687	25.9434	25.1834	26.2633	25.5423	26.1987	27.8989	28.4842	27.5096	26.6615
HMGA2-Hs00171569_m1	29.8635	32.7733	33.3996	34.9799	32.1979	33.3882	33.587	30.8584	31.2574	40	32.0774	40	33.5909	40	34.2396	33.0088	32.2092	32.1341	40	33.8216	34.4747	32.1605	32.1627	32.7494	31.319	32.3912	40	34.4162	33.0023	40	32.4168	33.4737
HOXC13-Hs00600868_m1	34.0018	40	35.0992	40	26.625	32.6095	34.6679	35.3241	35.9592	40	35.2799	34.5032	35.8828	40	35.1142	40	40	40	33.9953	40	40	40	40	40	40	30.1985	40	40	40	36.4788	40	40
ID2-Hs00747379_m1	21.3183	23.5019	22.8688	24.2222	20.367	21.7868	21.8418	21.1867	22.1771	26.2825	22.9881	24.9311	22.5205	24.5637	23.5514	22.3281	21.9221	22.3454	24.1202	22.2376	22.4272	22.5384	23.2245	22.1021	21.6506	22.8833	23.3549	23.7469	24.2554	23.3542	25.6349	23.8102
ID4-Hs00155465_m1	24.7161	25.5287	25.6342	26.5629	26.5686	27.5503	26.3008	24.2468	25.2615	27.9693	24.8407	26.9102	24.9185	28.831	25.5764	26.3553	24.2242	25.2857	26.9285	24.4461	25.1632	23.9248	27.2044	23.5146	24.2988	24.9026	26.8378	25.4223	26.3063	26.0158	26.8068	25.8476
IGFBP2-Hs00167151_m1	22.5318	24.4472	23.7692	24.4148	23.7004	22.6597	23.5082	21.9001	23.3833	25.7391	24.1428	25.9465	24.1161	25.9394	24.6978	23.7894	24.2213	23.5138	23.5424	22.4231	23.0223	22.0231	23.1136	23.9413	22.8047	24.1708	22.5877	24.4155	26.6556	23.9038	23.8776	24.1347
JAG2-Hs00171432_m1	26.7478	28.397	28.0237	28.3877	26.7627	27.1556	26.2385	27.2177	27.6435	30.1173	27.9765	30.5096	27.6841	30.5979	28.7706	28.1385	28.3575	28.0303	28.3191	27.3703	27.9855	26.9545	28.361	27.263	27.5141	27.6339	28.4825	28.5946	30.143	29.3988	29.66	29.1935
KCTD15-Hs00225337_m1	23.8158	25.3781	24.0064	25.6569	22.7714	22.6032	23.1265	24.0016	23.7717	27.4686	25.5991	27.2802	25.3417	26.7658	24.7395	24.8019	25.114	25.2767	24.3229	24.0219	23.6203	23.6126	24.8295	24.9434	24.371	24.7748	24.6023	25.5877	27.379	25.7038	26.1862	26.0753
LASS4-Hs00226114_m1	22.0846	23.1448	21.6218	23.8059	21.9364	22.498	21.8546	20.8843	22.2844	25.8833	23.6053	25.9727	23.7681	24.2978	23.151	22.8641	23.1913	22.9505	22.0002	21.5888	21.9613	21.3905	21.3339	23.1684	22.0337	22.8766	22.075	23.6787	27.1935	23.7837	23.7179	23.6597
LDHB-Hs00929956_m1	21.2065	22.7928	21.241	22.789	22.7686	20.8937	24.1565	20.5569	21.2055	24.6853	21.8744	23.9944	21.9104	24.0984	23.1744	22.3832	22.0095	22.2452	21.6369	20.9663	21.5667	21.2084	21.5191	21.6442	21.1528	22.0161	21.9687	22.0274	24.5158	21.8177	23.7948	22.2216
MAN2B1-Hs01051316_g1	25.3665	26.2839	25.5844	26.6136	24.3851	24.3581	25.0024	25.0273	26.5186	29.2916	26.7241	28.6655	27.1866	27.6384	26.333	26.3935	26.3051	26.5613	25.4874	25.5184	24.9399	25.0826	25.47	26.5612	25.5222	25.7679	26.5303	25.8998	29.4815	28.4983	28.2662	27.758
MCAM-Hs00174838_m1	23.9032	24.9633	24.8078	24.9683	23.9682	24.3082	24.5911	23.2894	24.0888	26.1385	24.1265	25.9729	24.7426	27.6096	26.2931	25.3495	24.0106	24.931	26.3087	24.4535	24.8706	23.4311	25.9062	24.3437	23.8675	24.2548	25.1082	25.7877	25.5128	24.2653	26.0328	25.4765
MMP15-Hs00233997_m1	25.7923	27.9077	27.1112	28.2525	25.0237	24.7519	25.1152	26.5966	28.0289	29.7935	28.6598	29.2364	28.0629	28.6305	27.1572	26.4334	27.4962	27.7764	26.2024	26.463	26.0258	26.2107	27.0654	27.4335	26.5953	27.3139	27.3575	27.6827	30.861	28.1584	29.4025	29.152
MPP7-Hs00399584_m1	24.238	24.986	23.549	26.2652	23.6225	25.222	25.1428	23.616	23.2287	27.0361	23.9944	26.9322	24.2443	25.9409	23.9074	25.0469	24.593	24.6961	25.4107	23.8249	24.0739	23.1577	24.5306	24.478	23.7852	25.0793	24.0906	25.32	27.9522	25.4261	25.5825	24.2597
MPZL2-Hs00170684_m1	22.9244	24.8898	23.4951	24.711	23.9462	23.98	25.0055	22.3961	22.4397	25.2674	22.7672	25.7416	23.3876	25.0182	25.9023	23.6967	23.5235	22.6427	24.8818	23.0516	23.5115	22.9794	24.1599	23.6306	22.7711	24.0176	23.7135	23.8901	26.1684	24.707	25.4611	23.2735
MRPL15-Hs00204356_m1	25.8266	27.1864	26.2166	27.6832	24.5285	25.6844	26.8069	24.7011	26.4292	29.2907	27.2939	29.7241	26.9894	27.4371	27.3964	26.5147	27.0633	26.755	25.8554	25.3437	25.9979	25.8268	24.8099	26.8035	26.8261	27.0988	25.9101	27.3811	29.8851	27.6406	27.7113	27.2189
MTUS1-Hs00368183_m1	22.426	23.7047	23.1737	24.3561	21.6425	22.1701	23.2936	22.2615	22.2293	24.8675	22.4764	24.8266	23.3752	24.3014	24.1052	23.5555	23.5735	23.2353	24.0088	22.7712	22.8554	22.52	23.8884	23.3774	22.5604	23.3517	23.401	40	26.3283	23.5343	24.5892	23.1976
NOTCH3-Hs00166432_m1	24.0298	25.6463	24.8033	25.606	22.6453	23.68	23.172	24.0752	24.7247	26.5647	25.4758	28.0034	25.18	28.1209	25.4115	24.3819	25.8777	25.5166	25.5543	25.7037	24.5541	24.1574	25.1315	25.0791	24.913	25.1461	25.4233	26.3341	26.5687	26.2455	26.8024	26.9914
OAF-Hs00420156_m1	24.4934	25.4244	24.9835	25.883	24.1902	24.0741	24.8297	24.5605	24.6571	27.1762	26.0856	26.7214	25.9128	27.5694	25.9938	25.7399	25.6087	25.4264	25.6115	25.3429	25.4074	25.2665	25.0148	25.4509	24.985	25.2209	25.9077	25.7922	28.5366	26.3015	26.2888	26.3034
OAS1-Hs00973637_m1	25.1856	27.1329	26.9593	27.9971	23.9478	22.8811	27.1149	23.4294	26.6081	29.5417	27.217	28.983	27.5829	28.6258	26.2022	27.1575	27.1275	26.9394	28.3159	25.8147	27.6541	26.6634	27.2398	27.2057	25.4011	26.9314	27.5335	26.458	29.192	27.3711	29.9936	27.1768
PARD6G-Hs00261284_m1	28.9974	29.4952	29.7893	30.2721	30.3102	29.0208	28.4883	28.6511	29.983	31.5621	30.5756	30.8489	29.8946	31.6311	30.7348	29.6883	29.883	29.5087	28.7276	28.832	28.7287	28.0493	28.3613	29.0221	29.3299	29.282	28.4017	29.4389	32.4515	31.5848	30.2072	30.6875
PARVB-Hs00203381_m1	24.5713	26.1343	25.3178	26.2092	25.1961	23.4684	25.3222	23.9762	24.6881	27.8026	25.7878	27.5481	26.4117	27.4257	26.5994	26.0193	25.3371	25.9703	25.4226	25.4123	24.8996	24.81	25.1375	26.0201	24.9562	25.5095	25.3326	26.3266	28.171	26.3247	26.7624	27.3611
PERP-Hs00751717_s1	22.9534	23.5795	22.9737	25.1432	21.3582	23.0904	23.5632	22.3289	23.1016	27.0468	25.8581	27.3346	23.1809	24.7405	24.9513	23.7162	24.0875	24.5768	23.979	22.6575	23.3161	23.0044	22.9223	23.5724	23.2788	24.6577	22.967	23.5173	26.8052	26.96	26.7419	24.0063
PLA2G7-Hs00173726_m1	24.4214	26.0612	24.0466	28.1337	27.8934	26.1438	23.8846	24.5002	24.94	29.3527	27.239	30.3496	25.6054	26.2616	23.7051	24.4691	25.8209	26.6404	24.7622	23.7457	24.9414	25.0998	25.2444	26.7059	24.9605	25.1668	25.6666	25.9532	31.9951	26.4531	28.9542	27.2021
PLAC8-Hs00930964_g1	27.4122	27.5286	26.1325	27.1138	25.2529	25.8781	27.8568	26.1415	25.4498	29.9795	26.4566	28.8761	27.7986	29.3065	28.8634	27.6695	26.9092	26.6291	28.3967	27.156	27.1304	26.7652	26.3917	27.7992	25.9252	26.6223	28.3486	26.6797	28.9464	27.4327	28.9424	26.7024
PLTP-Hs00272126_m1	24.5453	26.5935	24.9107	26.4745	25.1281	24.4771	26.7953	25.3738	25.6198	27.8739	25.4735	28.3716	26.5457	27.0736	27.0377	27.1719	25.4774	26.2926	26.908	25.9587	26.1415	25.6131	25.8516	26.703	25.5184	25.703	25.8051	26.0196	29.1774	27.2527	26.5899	27.797
PLXDC2-Hs00262350_m1	25.3089	26.4271	26.0144	27.7072	24.0499	25.7205	26.1739	24.3806	24.3895	28.2494	25.3842	28.952	26.1372	28.9846	26.6257	26.3256	25.9284	27.0692	27.3392	25.905	26.1271	25.1601	26.432	26.0118	25.0499	26.1768	26.0996	26.8643	29.7097	26.8039	27.451	26.4886
PMAIP1-Hs00560402_m1	27.2623	29.1115	28.3189	28.8674	27.153	27.9507	28.4264	26.3535	25.9608	30.3252	27.0696	30.8575	28.1535	29.8395	30.2805	28.2795	27.8889	26.5044	29.9356	26.9106	28.0083	27.658	25.3917	27.9879	26.9363	27.9194	28.6386	28.2231	31.4051	28.4611	29.0715	27.9837
PRKD1-Hs00177037_m1	23.9537	24.8045	23.5298	26.2152	27.1363	21.0906	22.9314	23.5835	23.7295	27.9427	24.9749	27.1745	23.9731	26.144	24.2792	23.7802	24.1275	25.2926	24.3373	23.5546	23.5598	23.3884	25.6922	24.1215	23.5701	24.4391	23.9662	25.1676	28.5136	25.2596	26.8077	25.1962
PRKG1-Hs00183512_m1	25.3721	26.6539	26.2073	27.39	24.904	26.1901	26.592	24.8274	24.4491	27.4008	23.834	27.3108	25.3778	29.2183	26.113	26.4208	25.81	26.7931	28.5748	26.5897	27.1744	25.6407	27.9984	25.6552	25.694	25.8611	27.8675	27.1551	26.8514	25.3283	26.5072	25.9042
PVRL4-Hs00363974_m1	25.9275	26.8842	26.3229	27.7928	24.5526	28.5564	26.618	26.0713	27.6886	29.4318	28.3877	29.3847	27.166	28.6867	28.4328	26.8865	27.7934	26.4641	26.0892	25.6187	25.811	25.9781	26.1114	26.5312	26.9294	26.7178	25.6574	26.9618	28.9916	30.2975	29.226	27.9258
RAB40B-Hs00606459_m1	26.362	28.5165	27.4479	29.3855	27.7461	26.9146	26.5197	26.6372	27.4982	31.1271	29.0269	30.3538	28.4849	29.8614	28.4175	28.03	28.029	28.0509	27.5118	27.0006	26.9432	26.9258	27.022	27.7428	27.3833	28.1214	27.2462	28.0201	31.0211	29.644	30.1329	29.349
RAI2-Hs00253960_s1	24.2993	25.8429	25.3752	25.8745	26.4486	24.9722	24.7569	24.3303	25.48	27.1434	25.3705	26.7684	25.4002	28.1892	25.168	25.2458	24.8857	25.5043	25.5529	24.6055	24.9656	23.5921	25.4419	25.5102	24.9981	24.9802	25.6429	25.808	27.0211	25.7454	25.6755	26.7298
RASL11A-Hs01387584_m1	24.887	24.9924	23.6965	24.8797	25.7634	24.008	24.5266	23.3041	24.1337	26.5134	24.1131	25.6578	25.633	26.5453	26.7085	26.479	24.0942	23.8359	25.8721	24.9975	25.1341	24.1582	23.6184	24.9913	23.718	24.869	24.9915	25.2101	26.9116	25.5236	25.1709	25.8081
RB1-Hs00153108_m1	24.0583	25.8328	24.8284	26.5161	24.3279	23.6486	23.9797	23.9867	24.4236	28.7237	25.6268	28.277	25.3562	27.0104	25.9969	25.3224	25.3716	24.9976	25.2986	23.9932	24.7452	24.2155	24.9941	24.8991	24.2134	25.3457	24.5425	25.693	29.4111	26.0913	27.1265	25.2627
RGS2-Hs00180054_m1	22.3452	23.2751	22.9699	22.8731	24.1349	24.2302	24.9616	21.1018	20.5924	24.5943	22.1907	23.988	22.4425	24.2796	24.9042	25.1297	22.2826	22.4826	23.494	23.149	22.2918	22.2555	22.0769	22.5722	21.716	22.2866	23.1077	23.012	25.774	21.8534	23.954	22.958
RPRM-Hs00739877_s1	27.4864	32.3208	28.6975	30.5417	29.1323	25.062	31.7986	30.3792	32.2323	33.9402	30.5449	34.1796	30.5156	31.166	31.2886	31.7012	30.3137	30.9874	31.3057	30.7298	33.076	29.8199	30.6219	30.5499	29.7996	29.7302	31.0632	30.7152	31.5279	31.9086	31.6774	31.0531
SATB1-Hs00161515_m1	25.152	26.2619	25.0873	26.5855	25.793	26.1448	26.2104	24.5018	23.8624	27.1573	25.1284	26.9794	40	26.8396	26.0009	25.5976	25.2711	25.1251	25.0382	23.9963	24.2925	23.2682	25.6098	24.9225	24.3762	25.1334	24.5133	25.6843	28.4262	25.4555	26.5948	25.2256
SBK1-Hs01595705_m1	28.4941	30.5958	28.8143	31.3228	27.8041	27.8002	27.9999	28.9192	30.576	33.0006	33.0208	33.2091	30.4401	30.7592	30.7974	29.766	30.9857	30.969	28.383	29.0134	28.2958	29.439	28.7401	29.7367	30.3324	30.0258	29.0379	30.1756	34.0164	33.4815	31.9556	32.5605
SBSN-Hs00415561_m1	31.7137	40	32.4478	40	30.4482	31.877	34.0311	32.4011	32.8591	40	31.8653	40	33.6356	40	32.2205	34.7653	32.6753	33.8258	40	40	40	33.2631	33.72	40	34.6055	32.0144	40	40	40	34.4857	33.4096	40
SCN3B-Hs00393218_m1	27.9458	29.722	28.9051	32.9144	29.955	27.6383	27.6726	28.8918	28.9015	32.8848	29.2784	31.7957	29.972	31.9473	30.0278	29.9645	28.4724	29.3751	30.2309	28.5772	28.6918	28.0789	30.5252	28.7869	28.533	29.8688	30.173	30.8345	40	28.9916	30.2286	31.1165
SEMA3D-Hs00380877_m1	25.3805	27.4453	26.6264	26.9888	28.2659	28.259	29.0214	24.4699	23.4081	28.5323	26.3303	27.4185	25.1529	29.3471	28.7883	27.2163	25.7396	26.2501	28.1337	25.6838	26.2973	25.8253	28.3691	25.1338	24.6692	27.1615	25.3863	27.0269	29.0096	27.1378	28.3155	26.4097
SEMA7A-Hs00175305_m1	30.7157	32.3629	31.0374	31.0066	28.7247	30.7478	30.4774	30.1534	30.3095	33.9058	31.0117	32.964	34.0004	33.1326	32.7806	31.4323	30.4949	30.8032	32.1077	31.955	31.0767	30.6282	31.224	31.7076	30.3693	31.616	31.4086	31.4891	34.459	32.2949	32.8418	33.2788
SERPINB2-Hs00234032_m1	34.9885	36.7533	36.1253	35.4723	33.0481	36.4354	35.2192	33.1951	30.3959	34.7502	35.3046	40	34.2147	40	36.9068	33.3132	33.967	31.996	36.3686	34.8022	35.2218	37.1443	35.3423	33.4576	35.0379	35.1211	40	31.9897	34.3373	33.7808	40	33.8179
SFRP2-Hs00293258_m1	24.3581	25.0694	26.1271	26.3261	20.8687	23.6087	24.6857	23.66	24.414	28.7252	25.1652	27.3677	25.5205	29.644	25.6843	26.2984	23.9494	25.8481	26.9845	25.2021	25.6581	25.1556	25.212	25.953	24.6237	24.8481	26.114	26.1354	29.2421	27.0101	26.7562	27.5249
SLC14A1-Hs00210608_m1	24.9797	25.9751	26.4512	27.6579	30.0962	26.2159	27.5744	24.9163	24.358	27.5464	23.9742	28.8253	24.5394	28.8022	28.732	26.2084	24.2915	25.6756	27.0309	25.1793	25.1854	24.4891	28.0255	23.8956	24.1245	24.5064	26.9806	25.3454	28.4468	26.8366	27.5108	25.0019
SLC27A3-Hs00225680_m1	25.9732	27.5529	27.2666	27.5683	24.9238	26.5639	26.5596	26.0662	28.3704	29.4525	27.7535	28.706	27.4505	29.5591	28.1291	27.7559	27.497	27.4016	27.315	25.955	26.906	26.5239	27.1137	26.9983	26.6656	27.2763	27.1017	27.8569	29.3444	27.4062	28.0176	28.0163
SMS-Hs01924834_u1	21.6871	23.946	22.946	23.9678	24.0031	22.2958	22.3676	21.0252	23.4533	25.6591	22.9094	26.5251	23.2729	23.5505	23.023	23.0436	23.3294	22.7003	22.5493	20.3648	22.0963	21.4527	22.0923	22.4899	21.9872	23.5056	21.4542	22.8716	27.8335	24.1663	24.7503	23.2705
SOD3-Hs00162090_m1	21.4007	24.726	24.6052	25.0989	26.9856	24.7082	21.4566	22.7914	25.0768	26.9612	24.4092	26.5055	25.2395	26.3961	24.3153	24.6738	25.4958	24.232	24.4286	24.6501	22.8053	23.9032	23.8881	24.7024	24.0849	24.1997	24.1406	24.9382	26.1655	25.9466	25.0273	25.584
STMN4-Hs00229288_m1	31.6788	34.7314	33.814	37.3281	34.3715	33.6326	33.9982	33.5473	34.2622	40	34.3972	36.0987	33.0409	40	36.6147	35.6837	33.8581	38.489	34.7495	35.9455	34.2317	33.3415	40	40	36.9605	33.6781	37.5138	40	40	31.1209	40	35.3687
TEX15-Hs00229744_m1	32.1088	40	35.4549	36.3267	34.808	32.9829	34.9482	34.789	31.2787	40	31.1692	33.9391	32.3105	35.0487	32.7832	40	32.7193	32.6031	33.8546	34.1762	32.2013	31.2226	40	31.8004	31.9883	33.5037	33.1839	33.9182	34.0018	31.9047	40	33.0538
TNFRSF18-Hs00188346_m1	33.6762	35.0926	34.9495	35.6021	33.1311	31.7184	33.0832	34.0309	35.2561	36.8062	36.5445	37.6622	34.3699	36.9909	35.5353	33.9121	35.7144	34.5203	35.2188	35.1948	35.1254	35.9506	33.8627	35.744	34.9514	34.8469	35.2526	34.18	37.643	36.9883	36.4275	35.4218
TNNT2-Hs00165960_m1	28.7248	30.4853	29.2136	32.1942	31.1281	30.4007	29.8508	29.1486	28.7417	30.9475	28.2359	31.6663	28.6795	31.7424	31.3909	30.7648	30.2947	29.8759	31.6597	29.9581	29.4327	28.7395	30.014	29.0514	29.3557	28.854	29.1485	30.8301	30.7014	29.6976	29.5548	30.3596
UNC45B-Hs00542754_m1	33.8728	35.3479	40	33.7986	32.3164	32.3132	40	32.2701	33.6941	34.6997	34.5731	40	34.3146	34.7075	40	40	33.3676	35.5065	34.4612	33.9806	40	32.9903	31.9673	32.514	31.9419	31.713	34.5025	39.5398	40	35.5598	29.8225	32.3797
ZNF385A-Hs00296462_m1	22.6479	24.854	24.393	25.0466	22.1401	24.4832	23.9123	22.8504	24.0235	26.1909	24.4068	26.6537	24.3397	27.3816	25.3637	24.7993	25.1939	23.6719	25.348	23.6166	24.7477	23.0757	24.2232	24.1693	23.4934	24.3322	23.9128	24.6318	27.1005	25.3339	24.9934	25.0391

## Sheet: Test set raw data
Sample:	AA1	AA2	AA3	AA4	AA6	AA10	CA1	CA2	CA3	CA4	CA7	CA9	CA11	CA12	CA13	CA15	CA17	CA24	CA26	CA27	CA32	CA34	CA35
18S-Hs99999901_s1	10.572	13.152	8.868	9.927	13.66	10.461	11.458	11.757	9.63	9.948	9.546	40	12.73	15.568	12.69	8.857	11.373	8.842	11.473	8.97	11.092	11.191	12.064
ABAT-Hs00609436_m1	25.356	24.235	23.441	24.159	23.661	25.832	22.931	25.367	22.644	23.789	23.933	25.841	22.528	24.452	21.817	25.336	24.039	25.2	23.776	24.891	23.032	25.748	22.725
ABCA1-Hs01059118_m1	27.298	24.469	24.041	24.705	24.414	27.541	24.654	24.3	24.389	24.909	24.061	25.83	24.983	23.571	24.694	26.52	24.689	25.817	24.443	26.231	24.262	23.912	23.71
ANKH-Hs00219798_m1	25.042	23.998	23.741	23.697	23.387	25.431	21.643	22.951	22.757	22.945	22.895	23.363	22.122	23.944	22.124	24.037	23.2	23.516	21.393	24.235	22.097	22.127	22.925
ANKRD1-Hs00173317_m1	31.187	32.174	30.596	25.026	28.233	37.014	27.882	26.862	26.734	30.063	29.699	27.599	24.541	27.111	27.016	34.41	26.965	30.36	27.503	40	28.009	28.489	26.958
ARAP3-Hs00223903_m1	30.631	25.566	27.522	26.629	27.946	29.157	26.598	27.945	28.17	26.224	26.798	28.004	26.889	25.276	27.496	30.147	26.097	28.612	26.724	28.297	25.773	26.544	25.942
ARHGAP24-Hs00229928_m1	29.59	27.11	26.229	26.482	26.078	28.942	27.497	26.808	26.991	26.295	25.335	26.986	25.83	26.571	26.22	27.726	25.919	28.419	25.719	27.047	25.429	26.038	25.31
ATP8A1-Hs00323527_m1	30.463	26.316	28.034	26.674	27.138	30.055	24.956	26.941	27.01	28.265	27.219	26.289	26.515	25.129	26.745	29.209	26.822	29.824	26.754	28.769	27.325	27.73	25.827
BBS7-Hs00216982_m1	28.035	25.075	25.039	25.76	23.95	27.736	24.342	24.651	24.726	25.927	24.988	26.078	24.346	24.403	24.254	26.982	24.254	26.088	25.096	26.025	24.283	24.934	23.741
BECN1-Hs00186838_m1	26.701	23.58	23.735	23.608	23.944	26.882	23.646	23.943	23.139	24.819	23.263	29.63	23.435	23.609	23.317	25.763	23.27	25.041	23.655	25.274	22.985	23.455	23.123
BEX2-Hs00607718_g1	28.181	25.565	24.22	25.931	23.285	27.933	24.425	25.953	25.229	25.389	24.769	30.21	24.062	25.363	25.898	26.569	25.275	27.145	26.455	26.456	24.784	25.788	24.641
CADM1-Hs00942508_m1	25.981	24.36	23.7	23.478	21.108	25.461	24.285	22.994	21.232	25.471	21.426	28.857	22.139	22.505	23.58	24.3	23.05	22.92	22.944	23.906	21.746	22.486	22.602
CD55-Hs00892618_m1	26.666	24.286	24.381	24.374	23.612	27.094	22.982	24.353	24.151	24.949	24.522	26.948	22.659	22.542	22.983	26.748	23.985	25.895	24.539	26.322	23.105	23.875	22.352
CERS4-Hs00226114_m1	23.974	22.169	23.054	22.072	20.969	24.897	22.179	22.368	21.057	22.955	22.023	22.999	21.959	23.015	21.321	23.972	22.359	22.663	21.14	23.268	21.013	21.813	22.51
CHST1-Hs00186341_m1	32.107	28.122	29.282	29.194	29.985	31.824	28.925	28.798	29.47	29.176	29.557	30.398	29.989	29.594	30.037	32.597	30.283	30.937	29.136	31.633	29.193	28.743	29.516
CKMT1B;CKMT1A-Hs00179727_m1	29.084	32.033	27.883	24.939	23.047	27.915	23.873	26.072	24.255	26.184	24.764	28.52	24.17	23.419	23.627	27.067	24.388	30.469	26.024	27.82	23.45	26.029	24.688
COL9A3-Hs00951243_m1	33.862	33.848	31.228	34.779	33.49	34.647	34.66	33.588	34.844	32.908	32.404	36.325	32.93	33.975	40	33.224	32.423	40	33.406	32.711	33.031	34.552	33.314
CPZ-Hs00186333_m1	29.258	27.571	25.544	26.135	28.012	29.141	26.924	26.211	26.02	25.741	25.24	27.341	26.87	26.915	25.78	27.391	24.997	26.59	26.143	26.786	26.663	25.18	26.71
CXCL1-Hs00236937_m1	29.913	27.174	25.834	24.707	24.988	28.947	24.784	23.928	25.474	26.319	24.632	28.078	22.657	25.53	24.545	28.528	24.67	28.318	25.054	25.551	20.845	24.936	22.119
DAPK1-Hs00234489_m1	27.373	22.223	24.08	23.914	21.746	27.595	22.89	23.384	23.01	25.428	24.396	25.87	23.292	23.06	22.189	26.875	24.01	25.47	23.546	25.557	23.367	22.989	22.88
DFFB-Hs00237077_m1	30.201	27.875	27.749	27.493	40	30.452	40	40	27.026	40	26.432	40	27.514	26.323	26.411	29.286	26.964	28.375	40	28.176	27.141	27.103	26.747
DGKA-Hs00176278_m1	27.69	26.064	25.895	25.939	25.782	28.535	25.908	26.004	23.917	25.848	25.471	27.08	24.576	26.454	23.627	26.983	25.6	26.537	25.562	27.117	24.956	26.082	24.871
DIXDC1-Hs00736707_m1	27.433	26.943	24.799	25.252	25.675	27.957	24.135	24.129	24.897	24.995	24.547	25.962	23.456	24.882	23.871	26.47	24.581	26.159	24.391	25.855	23.818	25.185	24.022
DUSP15-Hs01566654_m1	31.223	33.609	30.616	30.798	32.132	31.992	31.586	30.527	30.461	30.775	28.942	36.007	30.003	31.221	31.812	30.699	28.565	31.948	30.668	29.716	29.017	30.39	29.776
ELAVL2-Hs00270011_m1	30.696	25.73	28.01	24.382	25.955	29.133	29.877	26.706	29.25	26.703	24.218	30.649	27.828	24.033	27.935	34.163	24.553	27.98	27.537	28.435	27.275	26.863	24.168
ENO3-Hs00266551_m1	32.184	30.573	31.223	29.455	29.873	32.97	30.01	29.35	30.095	29.908	28.118	34.503	29.931	30.041	30.518	30.07	29.367	31.305	29.632	29.434	28.802	27.915	28.996
EPHB2-Hs00362096_m1	30.578	28.55	26.195	26.993	27.049	30.954	28.977	26.313	27.155	26.983	26.497	26.658	26.606	27.962	27.03	30.006	26.375	27.835	26.95	28.687	25.695	25.954	25.959
ESPN-Hs00230313_m1	29.732	30.194	27.497	28.942	24.684	31.5	26.99	26.73	26.915	30.171	28.618	28.712	26.202	28.56	28.594	28.779	28.009	28.199	26.702	29.687	25.803	28.022	26.873
F2RL1-Hs00173741_m1	26.504	25.935	27.711	25.873	24.047	28.95	24.954	23.977	23.624	29.006	26.081	29.876	24.508	26.396	24.023	27.096	26.034	25.09	26.216	26.504	26.375	24.348	26.506
FAS-Hs00531110_m1	28.534	22.677	25.171	24.938	25.565	27.258	24.909	24.051	24.55	24.741	26.539	27.448	24.597	24.966	24.995	27.896	24.205	26.775	26.239	26.828	23.861	24.235	24.007
FGF18-Hs00818572_m1	33.24	30.232	27.687	29.692	29.783	35.145	30.953	29.953	29.788	29.411	29.714	33.881	27.784	31.363	28.943	32.495	29.485	31.497	29.613	32.33	29.59	28.963	29.006
FGF7-Hs00384281_m1	28.797	27.25	24.913	25.216	25.84	28.494	26.936	24.744	25.833	26.023	26.597	27.453	24.127	26.866	25.74	28.087	25.076	24.708	25.743	27.355	24.958	26.322	24.917
FHOD3-Hs00400902_m1	28.55	27.993	25.288	26.017	23.858	29.111	25.954	24.904	25.974	26.712	26.256	28.246	24.799	25.929	25.044	28.667	25.021	27.704	26.817	27.966	25.098	24.632	24.164
GAPDH-Hs00266705_g1	21.857	19.091	20.047	18.97	19.34	22.493	19.959	21.342	19.028	20.413	18.987	20.588	19.713	18.469	19.986	21.564	20.071	20.522	18.712	20.625	19.184	18.721	19.68
GARNL3-Hs00260318_m1	29.134	25.962	26.719	25.883	24.954	28.285	25.871	26.238	26.958	26.961	24.778	26.848	25.093	25.873	25.788	27.611	25.85	25.978	25.165	27.855	25.411	25.94	25.221
GCA-Hs00201854_m1	26.765	24.118	24.176	23.983	23.545	26.95	23.037	23.897	23.247	24.334	23.565	24.204	22.883	23.278	23.382	25.846	23.555	24.249	22.844	24.896	22.81	23.152	23.627
GPR149-Hs00664139_s1	40	32.956	30.357	31.159	29.065	34.437	32.489	30.35	29.047	31.594	31.581	29.66	30.808	29.816	30.167	33.281	29.925	32.03	29.497	31.965	29.352	29.308	28.652
HBEGF-Hs00181813_m1	27.476	28.058	26.236	24.595	25.939	28.154	25.52	25.325	24.231	24.701	25.752	27.808	24.049	26.649	24.649	26.183	25.624	25.116	25.562	26.394	24.835	26.78	24.977
HEY2-Hs00232622_m1	31.606	27.932	27.779	28.793	26.801	30.956	27.193	27.281	24.967	28.273	28.651	31.305	27.641	28.367	27.971	30.529	27.098	27.835	27.636	29.891	27.294	28.957	27.364
HMGA1-Hs00852949_g1	27.308	27.004	25.269	25.084	24.172	27.648	25.319	24.983	23.787	25.281	25.601	30.68	24.951	24.686	25.172	26.674	25.243	24.868	25.242	26.057	24.442	24.567	24.002
HMGA2-Hs00171569_m1	34.663	31.354	32.532	32.147	33.701	40	33.285	31.978	34.847	34.088	32.214	36.781	31.907	32.94	33.23	40	31.982	40	34.249	40	31.089	33.136	29.608
HOXC13-Hs00600868_m1	32.971	28.743	33.666	33.302	30.027	40	30.524	40	29.562	34.482	35.428	36	32.79	40	31.206	40	33.585	29.485	40	35.233	33.922	31.495	33.232
ID2-Hs00747379_m1	25.509	24.894	22.396	21.138	22.579	25.717	21.967	21.938	23.279	22.853	21.605	24.63	20.665	20.575	20.637	22.023	21.821	24.306	23.147	23.471	21.287	22.162	20.146
ID4-Hs00155465_m1	28.096	26.098	24.987	25.164	26.126	27.872	24.949	25.217	26.976	26.179	25.046	24.699	24.934	24.664	25.639	24.666	25.19	26.958	24.75	26.001	24.351	25.551	23.922
IGFBP2-Hs00167151_m1	26.111	24.51	23.883	23.426	21.874	25.886	23.973	22.579	22.215	22.631	22.637	22.444	22.407	22.46	21.94	24.228	22.574	24.872	22.518	23.816	22.321	22.359	22.734
JAG2-Hs00171432_m1	28.925	27.563	27.246	26.756	26.527	29.934	25.658	27.166	26.853	26.911	26.401	29.293	26.097	26.978	27.035	28.2	26.94	27.263	25.486	27.547	25.467	25.928	25.099
KCTD15-Hs00225337_m1	28.066	25.434	24.903	24.507	24.344	27.878	24.937	24.782	24.692	24.897	24.152	25.557	24.952	23.189	25.639	26.921	24.383	25.986	24.579	25.387	23.979	23.826	24.329
LDHB-Hs00929956_m1	24.231	22.352	21.018	20.607	22.751	23.926	22.73	22.254	23.69	22.087	21.694	23.686	21.451	23.372	23.154	23.402	22.036	23.374	22.744	22.493	21.167	21.622	22.156
MAN2B1-Hs01051316_g1	27.281	25.698	25.269	25.186	24.454	28.174	25.4	24.962	24.146	25.208	25.128	30.111	24.785	23.704	24.169	26.592	24.033	25.701	25.925	25.617	23.663	24.513	24.213
MCAM-Hs00174838_m1	27.407	24.179	24.093	25.265	25.847	28.225	24.387	24.603	25.15	25.331	25.564	26.344	23.974	25.423	25.831	27.216	24.517	27.633	24.963	26.883	24.226	24.909	24.434
MMP15-Hs00233997_m1	30.36	27.967	26.96	27.419	27.781	30.953	26.94	26.003	27.529	28.415	26.814	29.224	27.734	27.12	27.918	29.589	26.969	27.951	25.619	28.528	23.992	27.039	27.051
MPP7-Hs00399584_m1	26.85	25.536	24.9	24.314	23.616	26.941	23.729	24.916	23.7	24.681	24.14	26.326	23.701	24.1	24.393	26.831	23.866	25.267	23.5	26.342	23.123	24.674	23.567
MPZL2-Hs00170684_m1	26.232	25.626	23.67	23.452	22.065	26.695	23.901	22.948	23.342	24.811	23.36	24.375	21.984	23.212	23.296	25.314	23.509	24.53	23.019	24.637	21.948	22.912	21.678
MRPL15-Hs00204356_m1	25.1	23.835	23.495	23.928	20.659	25.935	22.665	21.592	22.004	24.477	22.88	25.773	23.033	22.467	23.226	25.261	23.414	23.644	22.294	24.226	22.67	21.57	22.557
MS4A10-Hs01593224_m1	40	40	40	40	40	40	35.488	40	40	40	40	40	40	40	40	40	29.143	40	40	40	40	40	40
MTUS1-Hs00368183_m1	27.096	23.679	24.625	24.525	22.917	26.756	24.727	23.866	23.708	24.915	24.156	22.732	22.945	23.583	23.225	26.395	23.292	26.229	24.013	25.001	22.697	23.811	22.855
NOTCH3-Hs00166432_m1	28.034	25.253	24.541	25.177	26.341	28.793	24.55	25.937	24.769	24.936	24.639	26.612	25.458	25.279	25.774	27.387	25.62	25.6	24.368	26.395	24.877	24.945	25.028
OAF-Hs00420156_m1	28.514	26.933	25.678	25.236	26.288	28.503	26.246	25.964	25.794	24.895	24.926	25.747	25.824	26.253	26.137	27.021	24.954	26.908	25.495	26.355	25.217	25.161	25.168
OAS1-Hs00973637_m1	28.666	25.05	25.935	25.225	26.13	29.148	26.884	27.026	24.918	25.006	25.482	26.628	25.324	26.462	25.202	28.297	26.768	26.075	26.61	27.737	25.365	25.203	26.025
PARD6G-Hs00261284_m1	32.518	32.131	29.395	30.887	29.154	32.739	30.989	31.46	30.968	30.591	29.736	34.063	30.174	30.006	30.198	30.478	30.601	29.906	30.457	30.653	29.979	30.113	30.258
PARVB-Hs00203381_m1	28.246	25.938	24.906	25.242	23.439	28.548	24.493	25.683	24.827	24.983	24.549	24.93	24.801	26.799	24.513	27.019	24.91	25.981	24.592	25.717	24.584	23.594	23.869
PERP-Hs00751717_s1	24.751	23.725	23.041	22.49	21.46	25.039	22.227	23.249	21.831	24.507	22.506	35.997	22.939	22.205	23.074	23.334	22.824	22.432	24.364	23.419	21.937	23.331	22.247
PITX2-Hs00374154_m1	40	36.215	40	40	40	40	40	40	40	40	31.811	40	40	40	40	40	32.392	40	34	35.391	36.891	30.024	40
PLA2G7-Hs00173726_m1	26.52	24.586	25.293	20.966	22.331	26.281	23.91	23.699	25.266	22.961	23.466	23.75	24.358	22.683	25.138	25.958	21.736	26.436	23.643	23.579	21.125	23.725	20.297
PLAC8-Hs00930964_g1	29.908	29.082	26.335	25.999	27.108	30.103	27.912	25.669	27.247	26.264	26.823	27.222	25.992	27.35	27.392	29.419	27.184	28.733	27.078	28.922	24.783	25.921	26.064
PLTP-Hs00272126_m1	27.954	27.624	24.848	25.235	26.07	27.484	25.968	24.067	24.855	24.964	24.617	26.258	23.849	26.011	25.389	26.507	24.082	26.405	25.193	26.354	23.83	24.735	24.908
PLXDC2-Hs00262350_m1	27.396	26.127	24.047	24.939	23.756	27.419	24.017	24.482	24.327	25.265	24.691	29.213	24.23	25.159	24.316	26.548	24.645	25.393	25.218	26.901	24.045	24.28	23.98
PMAIP1-Hs00560402_m1	30.542	29.744	27.384	26.676	24.552	31.003	27.366	25.953	25.454	27.407	27.239	26.392	25.424	25.578	25.281	29.408	27.957	26.287	27.067	29.722	25.986	26.402	26.152
PRKD1-Hs00177037_m1	26.676	23.014	24.269	23.642	22.834	25.95	23.646	23.807	24.165	23.941	23.223	27.009	21.475	21.263	22.967	25.474	23.185	25.748	24.136	24.728	22.664	24.358	22.06
PRKG1-Hs00183512_m1	30.248	25.54	25.547	26.265	26.614	28.929	24.557	25.873	26.377	26.403	26.7	25.585	25.23	25.888	26.541	27.702	25.824	28.562	26.116	28.3	25.162	25.525	24.422
PVRL4-Hs00363974_m1	28.213	27.335	26.987	27.332	26.082	29.379	25.642	28.273	25.617	27.091	25.93	32.503	27.509	27.436	26.698	26.819	26.625	25.941	25.922	27.977	26.028	26.528	27.172
RAB40B-Hs00606459_m1	29.243	27.987	26.727	26.771	27.187	31.02	27.767	25.932	26.62	27.374	26.136	30.521	26.441	26.752	26.92	28.046	26.574	27.661	27.274	27.123	25.98	26.291	26.264
RAI2-Hs00253960_s1	27.685	26.317	24.884	24.939	27.851	28.236	25.585	25.975	26.924	24.77	25.098	25.916	25.081	24.378	26.001	26.629	24.233	27.359	25.16	26.366	23.264	25.275	24.234
RASL11A-Hs01387584_m1	28.572	28.123	25.574	24.978	26.725	28.487	26.001	24.684	25.67	26.208	26.12	27.614	23.829	26.215	24.134	27.73	26.066	27.425	25.388	27.42	24.996	23.548	25.13
RB1-Hs00153108_m1	27.571	24.143	24.527	24.553	22.848	27.288	23.82	24.897	24.475	25.714	24.332	30.47	23.871	23.577	23.941	26.478	24.74	26.512	25.755	25.854	23.903	25.116	24.105
RGS2-Hs00180054_m1	25.425	22.924	21.752	22.844	21.642	24.727	23.388	22.525	21.509	22.529	21.38	22.824	21.132	22.549	21.714	24.611	21.97	21.485	20.957	23.978	20.731	22.076	22.129
RPRM-Hs00739877_s1	32.884	31.96	29.491	29.869	29.934	34.876	31.346	29.39	29.251	30.686	30.724	33.921	29.246	29.252	29.732	31.64	28.751	31.416	30.839	31.049	28.083	28.855	27.622
SATB1-Hs00161515_m1	26.532	25.104	24.436	22.944	24.918	26.015	24.503	24.33	23.063	22.944	22.49	22.776	22.226	22.54	23.264	25.077	23.925	24.344	23.149	24.673	21.933	23.554	22.402
SBK1-Hs01595705_m1	29.497	27.891	27.292	28.018	27.141	30.633	28.955	27.967	27.192	28.561	27.017	35.975	29.016	27.563	28.164	28.69	28.445	27.042	29.437	28.032	27.252	28.383	27.923
SBSN-Hs00415561_m1	40	40	33.675	35.507	34.151	40	32.953	34.452	33.103	40	33.957	40	34.677	40	40	40	40	34.49	32.926	34.845	30.224	33.696	34.872
SCN3B-Hs00393218_m1	32.996	31.715	29.751	30.197	29.558	32.64	30.92	30.287	32.294	30.032	29.929	31.518	28.391	28.018	30.539	31.037	29.552	30.454	29.868	30.234	27.856	29.85	28.504
SEMA3D-Hs00380877_m1	28.833	28.601	27.481	28.38	27.07	28.925	25.294	27.188	22.537	26.895	26.475	27.854	26.021	27.464	26.559	29.432	27.798	28.654	23.759	27.038	26.268	27.119	25.63
SEMA7A-Hs00175305_m1	32.835	32.015	30.539	29.559	30.107	33.901	30.837	30.615	29.856	29.462	30.329	31.057	29.072	30.817	30.676	32.442	29.816	31.881	30.108	32.136	29.443	29.684	29.321
SERPINB2-Hs00234032_m1	34.665	34.872	32.27	31.627	31.157	37.155	31.977	30.743	32.727	32.042	40	36.329	29.108	31.077	30.5	34.644	33.257	32.782	28.17	33.456	30.988	31.611	28.655
SFRP2-Hs00293258_m1	29.087	28.761	23.496	24.744	25.512	29.52	24.947	24.672	23.392	25.188	23.813	28.312	25.441	25.627	25.481	26.589	24.832	25.078	24.817	26.795	24.842	23.957	23.807
SLC14A1-Hs00210608_m1	28.603	28.97	26.415	25.378	25.957	27.952	27.919	25.779	27.415	26.643	25.711	25.745	25.378	25.819	26.297	27.018	26.233	28.451	25.814	26.056	24.601	25.52	23.615
SLC27A3-Hs00225680_m1	28.965	28.097	26.752	27.528	28.836	29.431	26.953	26.862	27.318	27.012	25.847	28.207	25.978	27.972	26.293	27.5	27.239	27.574	26.227	26.905	24.658	25.976	26.858
SMS-Hs01924834_u1	24.748	22.807	22.9	22.792	18.5	24.943	21.715	22.444	18.986	24.155	22.042	27.635	20.373	20.547	19.973	23.899	22.037	21.866	21.007	23.562	21.304	21.385	21.406
SOD3-Hs00162090_m1	26.395	26.502	24.132	23.918	27.872	26.893	25.47	24.954	25.186	23.189	23.526	27.649	23.936	25.754	24.711	24.929	23.693	25.578	24.125	25.568	23.504	24.305	23.833
STMN4-Hs00229288_m1	34.152	40	35.699	32.766	32.982	35.678	34.891	40	33.947	33.85	33.751	40	33.411	34.71	34.325	35.082	33.708	34.4	35.329	34.249	33.278	34.522	31.892
TEX15-Hs00229744_m1	40	40	40	33.991	31.986	35.94	30.528	28.874	35.524	40	28.245	31.228	31.568	31.281	32.337	36.094	31.903	34.346	32.526	33.634	32.91	31.26	31.782
TNFRSF18-Hs00188346_m1	33.383	32.019	30.456	30.806	29.748	34.539	33.114	30.98	30.024	30.023	31.07	34.013	30.978	30.818	31.534	33.022	32.205	32.066	30.431	32.667	30.611	27.668	31.319
TNNT2-Hs00165960_m1	32.13	30.895	30.924	30.164	30.423	40	30.982	30.06	30.169	30.529	31.698	32.028	30.279	30.241	32.591	31.541	28.806	31.445	30.364	31.782	29.248	29.806	27.961
UNC45B-Hs00542754_m1	40	40	35.685	40	31.503	40	32.553	35.964	35.701	40	36.917	40	32.687	40	34.259	35.477	40	40	32.552	35.939	35.268	31.869	32.973
WNT9A-Hs00243321_m1	40	32.313	32.338	35.155	34.292	40	34.47	34.477	30.48	40	34.018	40	31.613	30.416	33.763	40	30.743	34.836	35.184	33.786	30.992	36.898	31.228
ZNF385A-Hs00296462_m1	26.027	23.103	24.634	25.447	24.972	27.61	24.457	25.33	23.136	24.53	24.587	26.577	24.03	25.4	23.939	26.313	25.683	24.849	24.422	26.043	24.008	25.03	24.715

## Sheet: Training set normalized data
	PR6T	PR7T	PR9T	PR10T	PR26T	PR27T	PR28T	PR29T	PR30T	PR31T	PR32T	PR43T	PR44T	PR45T	PR46T	PR50T	PR51T	PR52T	PR53T	PR54T	PR1T	PR2T	PR4T	PR5T	PR11T	PR12T	PR13T	PR14T	PR16T	PR17T	PR18T	PR19T	PR20T	PR21T	PR22T	PR23T	PR24T	PR25T	PR47T	PR48T	PR49T
ABAT-Hs00609436_m1	2.06245	1.70633	1.73457	2.10433	1.68512	2.55005	2.36523	1.48821	0.306294	1.38387	1.7102	0.589161	-0.001261	0.650139	1.00796	0.275751	1.12031	1.42388	0.987913	0.341422	1.30738	1.79383	1.52757	3.00293	1.38629	2.56137	2.2161	1.99998	1.5079	1.93583	2.00815	1.58939	0.998981	1.43748	1.59077	2.77921	1.85573	1.06438	1.27324	2.94549	1.73498
ABCA1-Hs01059118_m1	-0.479002	-1.25301	0.046306	-1.46129	-0.981135	-0.703658	0.145013	-0.844349	1.11646	-0.807662	-1.58093	-1.22939	-0.134058	0.388744	-1.10706	-1.45111	-0.07114	-0.505915	-0.708784	-1.3256	-0.765264	-1.40916	-0.679352	-1.60596	-0.909712	-1.4735	-1.25566	-0.929363	-0.974896	-0.784506	-2.15963	-0.636337	-0.681641	-0.328339	-2.30625	-0.63263	-1.24802	-1.102	-0.473617	-0.386861	-2.24597
ANKH-Hs00219798_m1	0.760533	1.70539	2.38922	1.554	1.71671	1.52914	0.439553	1.61639	-0.172441	0.985044	0.257812	0.289396	0.709856	1.54514	1.22753	0.808793	1.74245	0.883415	0.189546	-0.255955	0.938914	1.93018	0.781986	1.56955	1.33065	1.67028	0.877415	0.989323	1.99828	-0.463227	0.950647	1.44131	1.28826	0.611554	1.32678	1.9266	1.72031	0.834595	1.49808	1.68736	1.12632
ANKRD1-Hs00173317_m1	-10.9473	-9.20995	-2.68018	-9.87527	-5.28107	-6.09781	-5.34992	-5.55806	-7.96069	-4.39477	-3.70228	-4.38122	-5.39538	-6.95556	-4.56177	-6.01676	-8.80814	-4.36282	-8.30474	-8.21175	-2.70309	-3.82819	-6.99825	-13.7948	-10.7741	-9.02016	-3.53251	-4.39781	-8.13661	-4.91959	-7.70197	-4.6151	-6.23346	-9.89464	-6.96103	-8.19478	-7.15755	-5.5491	-5.61523	-0.449184	-5.07393
ARAP3-Hs00223903_m1	-6.38199	-3.38406	-5.38925	-6.59529	-5.55643	-6.03806	-5.98824	-5.38831	-4.2518	-4.93421	-6.16896	-4.41901	-5.86995	-6.87527	-5.2329	-7.43171	-6.57416	-6.25474	-6.91578	-6.15902	-5.84619	-6.30565	-7.03576	-7.03944	-6.1532	-6.76562	-5.79687	-7.36348	-7.04099	-7.78967	-6.51549	-5.14649	-4.78212	-5.08373	-7.94772	-6.91261	-6.60287	-6.60195	-5.45373	-6.39689	-5.2491
ARHGAP24-Hs00229928_m1	-3.44588	-3.03537	-2.81546	-2.60413	-3.05131	-2.46315	-2.4816	-2.40359	-5.00678	-4.64561	-3.63797	-1.6124	-1.78881	-2.02264	-1.66267	-2.20454	-1.57629	-3.75065	-3.67145	-3.75763	-1.79171	-4.07081	-4.02966	-3.41276	-2.93452	-2.53152	-2.86915	-4.08857	-3.18567	-3.9867	-3.66246	-2.70027	-3.31144	-2.95014	-3.59122	-3.39806	-3.12475	-3.30579	-1.47883	-2.31589	-1.66316
ATP8A1-Hs00323527_m1	-3.02581	-2.72396	-2.15559	-3.0819	-4.17482	-2.55071	-5.24532	-3.17383	-3.31865	-3.26291	-3.97711	-3.721	-0.821553	-2.70915	-3.18701	-3.23986	-2.60399	-2.72647	-2.25618	-2.8261	-3.3656	-3.4266	-3.05998	-3.71996	-3.86765	-3.07156	-3.35373	-3.7923	-3.29275	-2.32367	-3.35871	-3.8222	-3.2354	-3.18019	-3.01492	-2.93002	-3.32531	-3.83073	-1.99073	-2.6541	-2.72126
BBS7-Hs00216982_m1	-0.502017	-0.05156	-0.017746	-0.699302	-0.708351	0.280047	-0.433582	-0.04022	-0.696013	-0.857285	-0.980794	0.010948	0.076814	-0.194328	0.201359	-0.611916	-0.558145	-0.285514	-1.10479	-1.16356	-0.259927	-0.708736	-0.918983	-0.493753	-0.846496	-0.933538	-0.31472	-0.96911	-0.435526	-0.051533	-0.565695	-0.571881	-0.210724	-0.319153	-0.779976	-0.219146	-0.182365	-1.00359	0.176428	0.052246	-0.064789
BEX2-Hs00607718_g1	-0.32543	0.253809	-0.387258	-0.950497	-1.82337	-0.680442	0.46665	-0.99147	-0.28953	-0.720745	-1.36214	-0.393616	-0.945343	-0.770716	-1.00296	-0.477812	-0.419278	-0.831364	-0.725178	-1.6372	-0.698038	-0.886865	-1.6005	-0.435865	-0.968865	-0.738648	-0.79176	-1.30107	-0.434073	-1.12216	-1.12454	-1.10858	-1.14088	-2.18656	-0.773354	-0.693128	-0.586136	-0.686565	-0.698099	-0.312007	-0.084448
CADM1-Hs00942508_m1	0.879363	-1.50077	-0.792843	-1.85601	-0.649386	1.42158	-1.13091	-1.09834	-1.99564	-2.23518	0.294156	-0.778694	1.71592	-0.264128	-1.5416	0.000943	-0.876747	0.965936	-0.539299	0.241194	-0.059051	-0.185701	1.80416	1.15155	-0.875286	0.900347	1.07017	0.917145	-0.283837	1.54198	0.307415	-0.286627	0.604703	0.07753	-0.886319	0.907876	1.04434	-0.768419	-0.850282	0.88205	1.10045
CD55-Hs00892618_m1	-1.22519	-1.32928	-1.13164	-2.29168	-1.95429	-0.502332	0.350005	0.437691	-2.34008	-2.13952	-1.05518	1.29782	-0.010463	-0.665142	0.182053	-0.575346	0.104615	-1.19999	-1.57336	-0.228609	-0.602313	-0.828761	-2.50768	-1.34591	-1.00786	-1.33115	0.328579	-2.09232	0.187591	-2.29626	-1.67023	-1.13432	-1.51145	-0.885054	-2.10066	-0.842033	-1.25628	-1.37811	-0.182293	-0.485853	1.30081
CHST1-Hs00186341_m1	-5.30364	-4.05211	-3.66872	-6.04042	-4.60287	-4.93215	-2.12005	-4.18223	-5.62357	-3.1693	-5.037	-3.45058	-4.48323	-3.03884	-4.06083	-6.00515	-4.35463	-7.1731	-3.72594	-4.85576	-4.44125	-4.61555	-5.765	-5.2174	-5.05901	-4.81661	-4.93603	-5.10708	-4.52599	-5.46186	-4.58056	-5.72511	-3.54004	-3.95745	-7.9407	-5.12477	-4.85659	-5.61362	-3.98877	-3.7337	-5.59826
CKMT1B;CKMT1A-Hs00179727_m1	-1.97285	-0.389696	-1.01468	-1.58226	-2.08473	-1.20941	1.62033	-1.17443	0.279175	-0.695677	-2.41453	-1.95867	-1.60014	-2.38978	-1.5584	-2.93762	-1.38962	-0.978594	-2.31254	-1.22022	-1.88106	-1.38945	-1.49767	-0.642389	-1.68826	-2.63409	-1.10158	-1.58885	-1.35196	-0.400337	-1.35618	-1.73222	-1.71752	-0.694311	-1.29801	-1.30489	-0.838312	-1.38857	-1.3112	-0.635473	-1.68684
COL9A3-Hs00156761_m1	-5.64208	-7.04045	-6.40079	-6.14595	-5.65939	-7.68956	-8.67571	-7.90741	-8.23353	-10.361	-9.03318	-7.87852	-9.48738	-8.08935	-9.38037	-6.68652	-4.79442	-6.61303	-9.18138	-8.22589	-6.45053	-7.16801	-7.50879	-8.43817	-6.59553	-6.0588	-7.30509	-8.90628	-5.8237	-8.54235	-5.7997	-7.40834	-8.83506	-7.70154	-6.53041	-7.14774	-7.03276	-7.66993	-4.52683	-7.58289	-8.03083
CPZ-Hs00186333_m1	-3.63685	-3.45009	-2.93105	-5.27973	-4.74215	-5.31822	-4.83728	-5.2805	-4.89521	-4.61067	-4.74832	-4.37899	-2.93975	-2.49013	-5.53456	-5.01883	-4.30464	-4.99155	-3.80327	-5.07748	-4.35206	-6.18244	-4.56985	-5.05922	-5.34986	-5.75081	-5.23569	-4.35467	-5.44674	-5.49395	-4.69203	-4.29162	-6.02361	-2.74442	-5.65497	-3.31041	-4.50028	-4.55968	-5.3554	-3.10661	-5.32549
CXCL1-Hs00236937_m1	-2.35665	-2.74135	-1.38505	-3.05262	0.746837	-1.52324	-3.35701	-0.162899	-3.99793	-2.69887	0.2532	2.89485	-2.63128	-1.4614	2.26478	-1.2991	-2.00172	-2.15751	-2.73657	-0.259564	0.888859	2.05936	-2.07747	-3.01075	-2.59221	-3.02674	-0.211525	-0.195129	-2.24162	-2.45705	-2.9564	-1.91026	-0.197813	-2.10857	-2.84831	-3.15984	0.619095	-0.199093	-1.79917	-0.8488	1.93073
DAPK1-Hs00234489_m1	1.16626	0.242832	0.146685	-0.721653	-0.629988	1.90385	0.300483	-0.094622	-1.27446	0.789208	0.86756	-0.54341	0.354339	-0.132484	-0.603096	-0.538031	0.597451	1.10241	-0.704653	0.724773	-0.00342	-0.540643	1.15265	0.395092	-0.621973	0.049974	1.22478	0.122893	-0.497246	1.35466	0.038502	-0.283255	0.011896	1.03533	-0.909039	1.21136	0.952244	-0.015905	-0.347404	0.517435	0.28129
DFFB-Hs00237077_m1	-11.4689	-9.1967	-10.4789	-10.6063	-11.3504	-12.6153	-11.2137	-11.3975	-10.5957	-9.79179	-10.8519	-11.2762	-12.4783	-11.305	-13.6012	-12.6076	-10.4884	-9.82264	-11.0776	-9.2193	-10.837	-12.384	-10.1719	-11.1364	-11.0201	-11.933	-12.3747	-9.8836	-10.6993	-13.1471	-13.8456	-11.1537	-10.8078	-12.4689	-11.3589	-9.65247	-11.1251	-10.4504	-12.349	-13.0546	-10.3203
DGKA-Hs00176278_m1	-1.32678	0.30348	-0.720044	-1.01436	-0.830498	-0.430332	0.004422	-0.122358	-1.59871	-1.83111	-1.46599	-0.344686	-0.880875	-0.374277	0.025333	-1.07779	0.288786	-1.66523	-2.20956	-1.59752	-0.869661	-0.666881	-1.86066	-0.539095	-0.797367	-0.782927	-0.404697	-1.58039	-0.93261	-1.7308	-0.884825	-0.142781	-0.749094	-0.70484	-1.01654	-0.629018	-1.35788	-1.09647	-0.374297	0.186295	-0.52804
DIXDC1-Hs00736707_m1	-0.823307	-0.030493	0.243239	0.511046	-0.320694	-0.107179	-0.220718	0.278809	-1.69077	-1.64144	-0.224526	0.821007	0.336247	-0.232536	0.010053	0.005933	-0.274652	-1.34709	-2.10044	-1.07284	-0.012388	-0.949796	-1.12109	-0.611692	0.02528	-0.018044	0.010996	-1.21787	0.008563	-0.223884	-0.836708	-0.30476	-0.220595	0.366194	-1.08903	-0.567838	-0.968683	-0.718445	0.71612	0.400517	-0.395578
DUSP15-Hs01566654_m1	-4.79169	-4.9783	-3.45632	-4.05986	-4.24242	-5.61982	-7.05969	-4.84254	-6.91631	-4.78135	-6.01943	-4.13233	-6.25765	-4.33295	-6.99866	-3.23992	-4.33631	-5.53308	-6.31726	-6.70031	-4.13169	-5.02367	-4.47022	-4.56337	-4.03082	-4.30932	-8.33938	-5.81072	-4.62955	-7.21504	-4.73585	-5.68006	-4.74212	-6.14227	-4.80798	-4.32563	-5.97665	-4.15812	-3.99822	-4.9632	-5.34592
ELAVL2-Hs00270011_m1	-2.5468	-6.67815	-7.45812	-7.81167	-8.77718	-3.16607	-7.03079	-7.95355	-5.11037	-4.77292	-6.3438	-8.01715	-4.47828	-6.35003	-7.19216	-6.83517	-6.91747	-3.48734	-4.44564	-3.03767	-5.51628	-5.45333	-2.43593	-6.2582	-8.90696	-5.5671	-5.30657	-7.78618	-4.93404	-2.64504	-6.68725	-6.90529	-4.75177	-8.85126	-6.06656	-4.21304	-2.96833	-6.4327	-5.52713	-4.57341	-5.08724
ENO3-Hs00266551_m1	-7.24366	-6.77224	-6.81217	-6.27287	-6.14487	-6.27923	-6.10877	-7.03533	-5.19495	-5.95571	-8.20419	-10.9361	-7.00694	-6.73216	-7.95861	-7.31201	-7.31479	-7.16087	-6.51693	-7.36353	-6.7785	-7.81495	-6.04659	-6.68542	-6.74429	-7.18813	-6.04429	-5.07599	-7.52442	-5.65561	-7.66818	-7.20871	-6.97899	-6.94945	-7.67905	-7.22986	-6.91179	-6.97007	-6.68688	-3.95782	-5.7143
EPHB2-Hs00362096_m1	-3.31317	-2.84768	-2.09568	-3.18146	-2.79118	-2.65959	-1.32592	-2.43338	-3.11043	-2.40661	-3.65957	-2.02172	-2.27875	-1.56195	-1.68316	-1.58338	-2.85009	-3.26113	-4.21507	-3.83592	-2.09994	-3.5115	-2.92807	-3.64554	-3.36465	-3.04439	-2.78209	-2.92851	-3.46626	-3.10939	-3.71887	-2.05892	-2.16776	-2.64943	-4.51972	-3.21416	-3.41054	-3.65928	-1.29361	-1.32868	-2.69482
ESPN-Hs00230313_m1	-2.27889	-1.84492	-1.61456	-2.00187	-1.89895	-1.58444	2.43544	-1.15864	-3.41328	-4.00536	-3.07234	-1.80678	-1.51011	-1.84151	0.162843	-1.22701	-0.545589	-3.16443	-3.62187	-2.32604	-0.949205	-2.00207	-2.47823	-1.62038	-1.75231	-1.18081	-1.30866	-2.26652	-2.48176	-3.3796	-2.15932	-0.573982	-1.58161	-1.35241	-2.92115	-2.25222	-2.35311	-2.01052	-1.42209	-0.383097	-1.38477
F2RL1-Hs00173741_m1	-1.22874	-1.68487	-1.64375	-3.49692	-2.61275	-1.42797	-3.30974	-2.05628	-3.15124	-2.63283	-0.675356	-2.93144	-3.3879	-2.32797	-2.96457	-3.74124	-1.63856	0.076683	-2.70794	-2.62776	-3.14431	-2.00989	-2.53985	-0.468348	-3.00046	-1.63101	-0.462648	-0.770504	-2.2806	-1.66366	-1.36127	-1.20671	-2.67296	-0.250418	-1.16318	0.237618	-3.44541	-1.99473	-2.81014	-1.59315	-2.5472
FAS-Hs00531110_m1	-1.42127	-0.869265	-0.652939	0.09713	-1.34284	-0.437469	-0.224647	-0.3178	-1.76901	0.237096	-0.81214	-0.699473	-0.783773	0.107775	0.293403	-0.868542	-0.485656	-1.36598	-0.821854	-0.253769	-0.438511	-0.746257	-1.98689	-1.28854	-0.951901	-0.671106	-0.474838	-1.81441	-0.95425	-0.201451	-2.06535	-0.695528	-0.377467	-0.390816	-2.03851	-1.69119	-0.654268	-0.960195	-0.447007	-0.251594	-0.402307
FGF18-Hs00818572_m1	-7.15357	-6.75568	-6.6878	-4.80842	-4.86377	-5.475	-4.96271	-3.1289	-5.32042	-6.10297	-4.93369	-8.06045	-4.52443	-5.20592	-4.88444	-3.77724	-5.52357	-4.50626	-5.26526	-7.54384	-5.10013	-4.60235	-7.07854	-7.03137	-5.43293	-6.61107	-5.61773	-4.42694	-6.45258	-5.5056	-6.55885	-4.70497	-5.08295	-6.44369	-5.99047	-5.2932	-4.29348	-8.29401	-4.65716	-5.45609	-6.18531
FGF7-Hs00384281_m1	-1.41446	-0.775923	-0.221701	1.08821	-0.417704	-0.903804	-0.236835	0.874363	-3.81537	-2.48894	-0.51279	-0.566446	1.1875	-0.471623	1.98436	1.07113	-0.081104	0.002573	-1.98346	-1.77891	0.938057	-0.820179	-1.73149	-1.53677	-0.82293	-1.31892	0.029829	-1.12696	-0.147708	-0.341246	-1.09149	-0.564944	0.571714	0.297674	-2.1732	-1.43564	-0.039829	-1.48913	1.23981	1.67755	0.31077
FHOD3-Hs00400902_m1	-1.95304	-1.77747	-0.896561	-0.023542	-1.19095	-1.59659	-2.85049	-0.12294	-3.24655	-1.63708	-0.928586	-0.641777	0.045433	-1.03112	0.144756	-0.5748	-0.821395	-2.5652	-3.07202	-2.84737	-0.046263	-1.96813	-2.85105	-1.86698	-0.26853	-0.960821	-1.41663	-1.98345	-1.01782	-1.24638	-1.48529	-0.867899	-0.692486	-0.466026	-2.54716	-1.29393	-1.71449	-1.73243	-0.602339	-0.195499	-0.951093
GAPDH;LOC100133042-Hs00266705_g1	4.78482	4.32634	4.4495	4.81411	3.63346	5.37615	5.0277	4.67467	3.36202	4.84179	4.64286	4.15691	4.60722	3.06493	4.68027	4.90411	4.62413	4.62689	3.96193	4.59248	4.8559	4.51007	4.33581	4.48474	4.12244	4.48687	5.19145	4.42952	4.42986	5.02782	4.19972	4.68967	3.96006	4.78732	4.70399	4.47136	4.02449	4.58577	5.02989	5.26834	2.84647
GARNL3-Hs00260318_m1	-1.06204	-0.864029	-0.561184	-0.570377	-1.18439	-0.357034	-0.357396	-0.696831	-2.24929	-1.88806	-0.484585	-0.819784	0.03894	0.21909	-0.315458	-1.17856	-0.282578	-2.11507	-0.996535	-2.06749	-0.976873	-1.16396	-1.60698	-0.816385	-1.19961	0.440197	0.122372	-1.18961	-0.634072	0.025995	-0.631309	-1.31079	-0.440917	-0.386288	-1.33579	-0.24818	-0.839609	-1.1378	-0.87924	0.838753	-0.19088
GCA-Hs00201854_m1	-0.822413	-1.24489	-1.24107	-2.0196	-1.84792	-0.111633	-1.15215	-1.52952	-1.64563	-1.25697	-0.79637	-1.01662	-0.89601	-1.37069	-0.963196	-1.63097	-1.10797	-0.159525	-0.930117	-1.23852	-1.44246	-1.14396	-0.823896	-1.08179	-1.97654	-1.18586	-0.990124	-1.46634	-1.44033	-0.884632	-1.42369	-1.28539	-1.38409	-1.51148	-1.70198	-0.817638	-1.12903	-1.72377	-0.368381	-0.797769	-0.610075
GPR149-Hs01023467_m1	-5.62181	-6.24405	-7.05851	-4.87429	-5.63204	-5.56125	-4.33802	-3.94796	-7.04305	-7.85878	-7.10328	-3.31226	-6.25872	-4.61402	-4.38285	-6.34649	-5.04568	-4.71057	-5.16161	-6.00515	-5.30704	-6.28227	-7.7646	-6.88124	-6.93737	-6.2273	-5.02412	-7.0659	-5.54298	-6.29894	-5.96876	-6.4116	-5.31065	-5.17572	-6.97562	-5.52125	-6.26555	-5.76512	-5.58662	-4.37945	-4.82686
HBEGF-Hs00181813_m1	-0.211797	-0.887389	-1.56524	-1.17805	-0.434832	0.006249	-1.89279	0.989893	-3.33413	-2.56739	-0.687789	1.13416	-0.868658	-0.509793	-1.20597	-0.390581	-0.462333	-1.5945	-3.27144	-0.937445	1.20422	0.699202	-1.24218	-0.022531	-0.425774	-0.438701	2.32855	-0.609501	-0.37794	-1.16795	-0.547451	0.25048	-0.612218	-0.574474	-0.738173	-0.410209	-0.706901	-0.790098	-0.185062	-0.923462	-1.15502
HEY2-Hs00232622_m1	-3.69444	-4.70113	-4.96486	-4.92179	-4.7745	-2.56515	-2.79535	-3.83107	-5.46397	-3.89232	-3.96808	-3.21011	-4.68171	-3.66544	-5.4033	-4.91528	-5.20927	-5.66441	-4.9532	-3.75845	-3.64166	-5.70116	-1.8035	-3.82369	-4.40437	-3.30732	-2.56218	-4.53427	-4.21078	-3.95288	-4.58674	-5.03883	-4.38624	-3.64182	-4.85518	-3.62593	-4.88333	-5.56933	-3.24175	-3.49866	-3.89627
HMGA1-Hs00852949_g1	-1.10338	-0.730871	-0.995371	-1.33313	-0.992914	-1.42064	2.5074	-0.310909	-1.47141	-1.82707	-0.666937	0.052215	-1.87321	-0.872373	-1.73231	-1.83285	-0.654287	-0.849564	-1.72123	-0.919502	-0.907985	-0.615476	-0.505384	-0.875671	-1.18308	-1.35064	-1.32851	0.571543	-0.97668	-1.01721	-1.06923	-0.935492	-1.30222	-1.54201	-1.25419	-0.691785	-1.01517	-0.98332	-2.5204	-0.656562	-1.11746
HMGA2-Hs00171569_m1	-10.0859	-5.77911	-6.98594	-8.79358	-9.28868	-11.5769	-7.86522	-8.41636	-10.2616	-9.46214	-7.53287	-5.05118	-6.7746	-8.74447	-6.93125	-8.75862	-8.37377	-8.7849	-9.16824	-8.24171	-7.16247	-7.35812	-8.66392	-9.60406	-9.66197	-8.27186	-6.56306	-7.52243	-7.78269	-9.66554	-8.64404	-7.07115	-7.4301	-9.86196	-7.34946	-8.67008	-8.98667	-9.20081	-8.64227	-5.56371	-7.92962
HOXC13-Hs00600868_m1	-10.1499	-9.91746	-10.0963	-10.0655	-10.1007	-9.04201	-2.29231	-10.0824	-9.48289	-10.5431	-11.9985	-9.97147	-11.4763	-10.0006	-10.1338	-7.29107	-10.6657	-10.0534	-10.0428	-10.1377	-10.5446	-10.5558	-8.85125	-10.5761	-8.5557	-10.5864	-10.4636	-10.5611	-10.548	-10.5645	-10.5032	-10.5751	-5.23742	-10.5346	-10.4194	-10.5528	-10.6862	-10.5372	-10.515	-10.4483	-10.5217
ID2-Hs00747379_m1	1.96163	2.7661	2.28544	1.40967	1.46907	2.01877	3.96566	2.22298	1.3398	2.28307	2.13881	3.69579	2.30573	1.21484	2.15808	2.28101	2.69657	2.05514	1.51992	2.43896	3.12461	2.43059	1.02382	1.97989	1.84801	1.35029	2.4136	1.41576	2.86461	1.84928	0.812302	2.59729	2.07778	0.940537	2.46794	1.4956	1.54415	1.46847	2.60961	1.21819	1.73387
ID4-Hs00155465_m1	-0.77439	-0.631697	0.258652	0.480163	-0.871683	-0.395645	-2.23589	0.886616	-4.42372	-2.17594	-0.921223	1.64491	-0.778653	-0.471882	0.305422	0.301945	0.298565	-2.21215	-0.505038	-1.58823	0.822468	-0.509708	-1.78446	-0.228649	0.23533	-0.036101	1.04887	-2.56411	1.45209	-0.740015	-0.8347	-0.050961	0.058507	-0.238335	0.184206	-1.98729	-1.22123	-0.206913	-0.052037	0.046244	-0.303486
IGFBP2-Hs00167151_m1	1.36655	1.55262	1.34014	1.37923	1.27639	1.88058	0.632258	1.20865	0.466923	0.616688	1.42546	1.2956	1.09956	1.75832	1.00333	1.26562	1.10105	0.679498	0.37352	0.977718	0.825394	1.26225	1.60161	1.79438	1.24193	1.86563	2.05248	1.52663	1.02546	1.2766	1.22137	1.4432	0.790332	1.65164	1.34289	2.26279	0.643786	0.799855	2.05996	2.97543	1.40937
JAG2-Hs00171432_m1	-3.59665	-2.66337	-2.60964	-2.58138	-2.69645	-3.74871	-2.42999	-2.76734	-4.02898	-2.11363	-3.89218	-2.19188	-3.16067	-2.61993	-2.83035	-3.29746	-2.46702	-3.97906	-3.69929	-3.37143	-3.31084	-3.2543	-3.17512	-3.15284	-2.51867	-3.06583	-2.62053	-3.7208	-2.29632	-4.82002	-3.26545	-3.26627	-2.67285	-3.61842	-4.23292	-3.63202	-3.61072	-3.3792	-3.43503	-2.80692	-3.64938
KCTD15-Hs00225337_m1	0.768486	0.268558	0.409332	0.474591	0.034366	0.89996	1.56131	0.108271	0.523401	0.998373	-0.676068	0.572119	0.711063	0.02879	-0.452927	-0.068098	-0.12463	-0.146899	0.331867	-0.034809	-0.067299	-0.500673	0.821164	0.195593	0.180389	0.276052	0.101961	-0.189218	0.023296	0.744447	-0.407743	-0.123091	0.186265	-0.035515	-0.371602	0.24824	0.406515	-0.37228	0.260039	0.666878	-0.531213
LASS4-Hs00226114_m1	2.42751	1.99974	2.64259	1.93028	1.88536	2.5201	2.39631	1.45086	0.628632	2.27031	2.4412	0.757673	2.19845	1.61407	1.54089	1.23944	1.44901	2.32106	1.92031	1.90303	1.85542	1.82555	3.14383	2.62871	1.05613	2.4982	1.61695	3.30637	1.79831	1.92274	2.01032	2.21417	2.08453	2.53556	1.77839	2.77554	2.79112	1.53669	2.18009	3.13518	1.88435
LDHB-Hs00929956_m1	2.8221	2.87786	2.99458	3.72268	2.90221	2.59931	1.56412	3.51061	2.23293	-0.03167	2.76862	3.43532	3.27726	2.8121	3.27173	3.21778	3.30675	2.52048	1.89693	2.38392	3.03719	2.53078	3.50717	3.25124	2.89758	2.68026	2.78962	3.12113	3.32249	2.22707	2.81563	3.09509	2.94503	2.80251	2.94169	2.88181	3.17195	3.18796	4.14606	3.05827	3.3225
MAN2B1-Hs01051316_g1	-0.551117	-1.28209	-0.496504	-0.869791	-0.92231	-0.563181	-0.052413	-0.913958	-1.23154	-0.877568	-1.70172	-1.53033	-2.03578	-1.79418	-1.57793	-1.45338	-1.96951	-1.01956	-1.2617	-1.6264	-1.25843	-1.7853	-0.343346	-1.30095	-1.17662	-1.19392	-1.1501	-0.829796	-1.59453	-1.01431	-1.23671	-1.27434	-0.806798	-1.30704	-0.745322	-1.6798	-1.17143	-0.684437	-2.53448	-1.41316	-2.21394
MCAM-Hs00174838_m1	-0.481812	0.181211	0.824049	1.74699	0.722984	0.080185	0.36451	1.46481	-1.18162	-0.4662	0.036142	2.43837	0.394029	1.35892	1.01967	1.23926	0.474551	-0.990769	-1.22174	-0.582466	1.03608	-0.154987	-1.16472	-0.236005	0.951282	0.457611	0.14389	-1.26598	0.62305	-0.672482	-0.364908	0.380413	0.706331	0.277559	-1.10771	-0.257682	-0.394895	-0.572323	1.69847	0.820258	0.067623
MMP15-Hs00233997_m1	-1.63704	-1.70792	-2.12027	-2.15952	-2.56127	-2.54469	-0.690961	-2.71237	-1.62531	-0.990362	-3.27104	-2.9098	-3.54613	-2.29615	-3.51369	-2.02421	-2.84574	-2.01164	-2.08588	-1.66634	-2.44948	-3.00037	-1.05839	-2.24546	-2.56689	-2.32202	-2.5145	-2.42516	-2.46677	-2.47315	-2.89969	-2.34743	-2.35286	-2.32698	-1.83485	-2.50695	-2.69823	-2.46735	-2.19456	-2.54946	-3.60794
MPP7-Hs00399584_m1	0.314859	-0.153635	0.801418	0.283936	-0.573986	0.682639	0.71019	0.431355	-2.09542	-1.01791	-0.290484	-0.001068	1.25415	0.461239	1.15172	0.279921	0.972805	0.677959	1.16393	-0.279862	0.453687	0.079916	-0.266689	0.392603	-0.19707	0.730953	0.742538	0.109598	0.488769	0.280826	-0.21649	0.462671	-0.118238	0.408825	-0.626261	0.759902	0.863903	-0.104656	0.537737	1.27058	1.28439
MPZL2-Hs00170684_m1	0.877263	1.15996	0.897576	0.965618	0.980289	1.32333	0.386513	2.80621	-0.853374	-0.880631	0.929481	1.78273	2.04311	2.23001	2.37891	1.47057	1.82951	1.60068	-0.830981	1.07043	1.52315	2.13331	0.262264	1.16587	0.987869	0.909321	2.20145	0.480372	1.33612	0.858469	1.91969	1.47681	0.943432	0.590059	0.633609	1.13705	0.917881	1.32531	1.25676	1.39192	2.27061
MRPL15-Hs00204356_m1	-1.60908	-1.74218	-1.39903	-1.85187	-1.99196	-1.24762	-0.195792	-1.84804	-2.55776	-2.68204	-1.3756	-1.9339	-1.94636	-1.79328	-2.14776	-2.51196	-1.7723	-0.818276	-2.3251	-1.74764	-2.01663	-1.97899	-0.711382	-1.12619	-1.78042	-1.93812	-2.37035	-0.169695	-1.83681	-2.14647	-1.71496	-2.57821	-2.13769	-1.42771	-2.0472	-1.05954	-1.80369	-2.16571	-1.67685	-0.858267	-1.67487
MTUS1-Hs00368183_m1	1.53344	1.65839	2.08268	1.58242	1.33512	2.09192	2.69019	2.29182	0.956497	0.831266	1.06402	1.62286	2.25352	2.62985	2.66969	2.38553	1.84195	2.31746	0.966104	1.21159	1.47322	1.54068	1.13524	1.44628	1.01973	1.36868	2.26271	0.751793	1.58929	2.22154	1.75437	1.68751	1.60933	1.56315	0.81611	1.44954	1.23925	1.03351	2.42954	2.26385	2.34648
NOTCH3-Hs00166432_m1	-0.165265	0.054577	0.14105	-0.080295	0.085207	-0.251005	1.68739	1.14305	-0.553383	0.952842	-0.7497	1.38244	-0.241873	0.93264	-0.329626	-0.79121	0.037159	-1.50203	-0.340206	0.3852	-0.831045	-0.74057	-0.410316	-1.48625	0.152822	-0.268747	0.533924	-0.491283	-0.112343	-1.23303	-0.060278	-0.665083	-0.185023	0.228204	-1.18654	-0.572759	-0.390341	-1.11871	-0.281753	0.050675	-1.44735
OAF-Hs00420156_m1	-1.01855	-0.408999	0.363003	0.258591	-0.191727	-0.338024	0.142472	0.131779	-0.94755	-0.704872	-1.23496	-0.585472	-0.17429	0.321137	-0.93943	0.490755	-0.695655	-0.950497	-0.92243	-0.9728	-0.562	-0.650371	-0.467461	-1.12543	-0.410766	-1.37779	0.00872	-0.374594	-0.484175	-1.22145	-0.574291	-0.73708	-0.259823	-0.443243	-1.36527	-1.0572	-0.570598	-0.57686	-0.337675	0.564278	-0.759285
OAS1-Hs00973637_m1	-3.26531	-1.1012	-1.34547	-2.42723	-2.30583	-0.825275	0.384904	-1.45103	0.245517	-2.99002	-0.103875	-1.24084	-2.12533	-2.04433	-2.07086	-1.77088	-2.36581	-2.00697	-1.13088	-2.39045	-2.08087	-2.16344	-3.17186	-1.59718	-3.17229	-2.77468	-1.8331	-2.59957	-2.239	-3.34408	-2.97677	-1.15319	-1.9703	-1.95586	-2.55574	-2.68297	-2.54638	-1.24266	-1.40727	-3.14058	-1.63275
PARD6G-Hs00261284_m1	-4.33988	-4.91304	-3.7078	-2.7838	-4.58085	-4.36344	-5.97752	-3.11763	-5.89418	-4.36344	-5.32551	-4.50035	-5.50016	-4.06468	-5.42943	-3.63672	-4.67751	-5.01226	-5.66344	-4.92122	-4.83637	-4.73267	-3.58355	-4.61447	-3.4508	-4.1606	-4.18622	-3.7211	-4.05534	-4.71096	-4.3433	-5.08206	-4.32096	-4.28333	-3.3335	-3.55123	-5.37634	-4.22354	-5.62098	-3.35413	-5.1434
PARVB-Hs00203381_m1	-0.510844	-0.486965	-0.34688	-0.018785	-0.517938	-0.501104	-0.863412	-0.615251	-0.341822	-1.19733	-0.650628	-0.219797	-0.205275	-0.305227	-0.641687	-0.335993	-1.19457	-0.806794	-1.52803	-1.25218	-0.290395	-1.19428	-0.278534	-1.1948	-0.459839	-0.921286	-0.332077	-0.497284	-1.05342	-0.449625	-1.25738	-0.708288	-0.54838	-0.147701	-1.44013	-0.482062	-0.904888	-1.11121	-0.360891	0.090641	-1.81703
PERP-Hs00751717_s1	1.07267	1.13094	2.2079	0.876736	0.548027	0.066407	2.97451	0.591953	0.036142	0.561651	0.996658	1.14595	1.38123	0.450628	-0.712	-0.122442	2.0362	1.87834	0.120058	1.05092	0.959225	0.199246	1.16507	1.55999	1.64152	0.884245	0.664618	1.71794	1.39437	0.110059	0.492565	0.969051	0.3034	-1.04732	0.86062	1.8835	1.43927	1.69808	-0.99617	0.111109	1.53778
PLA2G7-Hs00173726_m1	-0.552592	-0.337025	-0.273794	-2.10596	-2.44246	2.21548	-3.56073	-2.8853	-3.01719	0.24031	-1.1747	-4.04394	-0.457224	-1.85535	-2.09287	-3.13746	-0.388288	0.357248	1.36625	0.297985	-0.774238	-1.86436	0.381832	0.471835	-1.70308	-1.21107	-2.6413	-0.604133	-1.73916	1.50579	-3.10042	-0.712591	-0.205679	-1.69126	-0.609402	-0.816043	0.366297	-0.737804	-0.489271	-2.10117	-1.65802
PLAC8-Hs00930964_g1	-2.74156	-3.32781	-1.74123	-2.81148	-1.42251	-2.02814	-0.920219	-1.64007	-2.7515	-3.73197	-2.81592	-0.995247	-0.966984	-2.4821	-1.31043	-1.66396	-2.58148	-2.68764	-3.7921	-2.90243	-1.86257	-1.8531	-3.2527	-2.93853	-2.66325	-2.87648	-1.68721	-1.75143	-2.8325	-3.93328	-2.85707	-1.67732	-1.66125	-2.42286	-3.81302	-3.49812	-1.71951	-1.46433	-1.46894	-2.08932	-1.15834
PLTP-Hs00272126_m1	-1.75269	-0.460928	-0.806072	0.284033	-0.783274	-1.36185	-0.79544	-0.04582	-1.35054	-2.67042	-2.04821	-1.2262	-1.13697	-0.376505	-0.32736	-1.15948	-1.32863	-0.454701	-1.96632	-2.4048	-0.430748	-1.51659	-1.76395	-1.74119	-0.575396	-1.72438	-0.989075	-1.21132	-1.73628	-1.69673	-1.48392	-1.27054	-0.741883	0.364555	-1.45572	-0.954604	-0.497781	-0.804245	-1.28893	0.263113	-2.25287
PLXDC2-Hs00262350_m1	-1.73827	-1.2245	-0.639687	-1.02546	-2.01592	-0.890714	0.282815	-0.869373	-2.59393	-2.049	-1.05504	-1.75855	0.093284	-0.752048	-0.238077	-1.73983	-0.920068	-2.3657	-1.55431	-1.55855	-0.881675	-2.29323	-2.19519	-1.68746	-0.961986	-1.27144	-1.04096	-1.79181	-1.04503	-1.07321	-2.34037	-0.802069	-1.21575	-0.351728	-2.11457	-1.24911	-1.60143	-1.64888	-0.840112	-0.597955	-0.944508
PMAIP1-Hs00560402_m1	-3.61949	-3.17788	-3.32413	-3.64077	-3.17615	-2.22919	-2.82028	-1.95997	-4.8241	-4.30155	-3.02792	-3.45393	-1.478	-2.82783	-1.92341	-3.64538	-2.93642	-3.22062	-5.20919	-3.51239	-2.84227	-1.72842	-4.7916	-2.69308	-3.52149	-3.76934	-1.79589	-0.751428	-3.02118	-3.02481	-3.53143	-2.68844	-2.95835	-2.18955	-2.32054	-3.78812	-3.90592	-3.0077	-2.49732	-2.21847	-2.43962
PRKD1-Hs00177037_m1	0.82904	0.130676	0.982861	0.73279	-0.523911	1.12611	-2.80361	-0.05999	2.03599	1.19351	-0.257998	-0.562436	0.753282	-0.445351	0.171238	0.037668	1.24397	0.474842	0.792127	0.986931	0.919129	-0.516621	0.806759	0.662912	-0.145354	0.500284	-0.65748	-1.05192	0.8452	1.01746	-0.933317	0.677748	0.521993	-0.148193	0.17661	0.884295	0.883099	0.04777	0.704165	0.045334	0.3479
PRKG1-Hs00183512_m1	-2.78556	-1.28772	-0.866507	0.169859	-1.69877	-2.29053	-0.571347	0.407826	-3.06356	-2.46714	-1.50188	1.09979	0.033729	0.09656	1.3121	-0.09861	-0.160705	-2.59949	-1.04164	-1.65367	-0.763305	-2.01707	-3.43079	-2.37218	-0.633006	-1.75198	-0.561575	-3.35817	-0.6885	-1.41704	-1.9754	-1.44612	-0.900055	-0.340114	-2.99258	-3.01701	-1.79434	-1.93968	0.635494	0.345863	-0.360168
PVRL4-Hs00363974_m1	-1.42218	-1.84312	-1.09686	-1.91521	-2.10154	-2.84443	-0.21992	-1.70644	-5.42977	-2.49309	-2.74575	-1.0404	-3.2058	-1.93442	-3.24155	-2.17256	-1.94889	-2.06787	-3.36147	-2.11944	-2.74675	-1.68814	-0.945209	-1.4012	-2.98169	-2.08944	-1.48012	-1.47114	-1.56447	-2.66376	-1.38012	-2.68148	-1.75667	-2.28773	-2.09569	-0.806922	-1.90993	-1.74646	-4.33372	-2.37299	-2.38175
RAB40B-Hs00606459_m1	-2.55443	-2.27759	-2.72911	-1.81911	-3.69425	-2.69147	-3.41337	-3.13781	-3.788	-2.39486	-3.31164	-3.06994	-3.01539	-3.62971	-3.88071	-3.14161	-3.26778	-3.24254	-3.3462	-3.26291	-2.98235	-3.27491	-2.36777	-2.78306	-2.43854	-3.03712	-2.4032	-2.38174	-2.77612	-3.40876	-2.92284	-3.13539	-3.16028	-3.19374	-3.04244	-2.39564	-3.03494	-2.80467	-3.68023	-3.27989	-3.80488
RAI2-Hs00253960_s1	-0.57676	-0.214957	-0.055492	1.48636	-0.183256	0.10013	-2.11594	0.969643	-1.84564	-0.632	-1.00472	0.930099	-0.997147	0.35401	-0.224403	0.443705	-0.183071	-1.57038	-0.096699	-0.478682	0.160937	-0.728315	-0.408897	-0.387965	0.598337	0.296566	0.393167	-0.801615	-0.543519	-0.663435	-0.166107	-0.750229	-0.019106	-0.090813	-0.355516	-0.792405	-0.962301	-0.592594	0.218399	1.17755	-1.18568
RASL11A-Hs01387584_m1	-0.745326	-0.802628	0.794946	1.19801	0.8115	0.330775	-1.43066	0.34033	-0.881456	-0.401738	0.021453	1.03957	0.349147	0.984009	1.03305	1.55429	-0.415849	0.07356	-1.63717	-1.71188	0.952464	0.940096	-0.728102	-0.779982	-0.035958	-0.269526	1.12054	1.02182	-0.024588	0.158613	-1.58134	0.529869	0.092056	-0.049761	-0.038851	-0.140958	0.716467	0.00531	0.44017	1.68213	-0.264025
RB1-Hs00153108_m1	-0.356358	0.026047	-0.045446	-0.930047	-0.82482	0.031617	0.004802	-0.675247	-0.521963	0.1452	-0.661135	-1.4599	0.059204	-1.22631	-0.480682	-1.06486	-0.139101	-0.391528	-0.925546	-0.555368	-0.324937	-0.221621	-0.154541	0.224255	-0.600253	-0.326771	0.095023	-0.353855	0.067624	-0.203059	-0.971113	0.034481	-0.384615	-0.609996	-0.833245	0.308045	-0.415409	-0.477602	-0.127472	-0.273477	0.281344
RGS2-Hs00180054_m1	2.09702	1.73921	2.51233	2.85614	2.8181	3.07616	0.197821	3.94784	-1.10361	-0.836724	2.22375	2.17716	3.89039	2.9031	2.95546	3.2241	2.77464	2.33922	0.167116	-0.362635	2.76403	2.29342	1.65004	1.06845	2.00305	1.63322	2.68561	2.56337	2.39449	2.38304	2.89607	2.53183	2.67445	2.09267	2.0113	1.74281	1.44305	2.20336	4.11042	2.899	2.58608
RPRM-Hs00739877_s1	-8.68724	-3.40204	-6.53339	-4.97068	-4.85045	-5.62012	-4.79961	-4.70961	-1.93541	-7.67378	-7.05363	-3.57669	-7.74946	-6.44278	-5.3988	-6.96745	-5.29846	-4.54715	-6.21729	-6.9341	-5.267	-6.2114	-6.16165	-6.51227	-5.32082	-5.93122	-5.54631	-5.9817	-5.58321	-5.40972	-6.76196	-5.55177	-4.76909	-5.68651	-5.9742	-6.21265	-4.28456	-5.4998	-5.9448	-4.82439	-5.50906
SATB1-Hs00161515_m1	0.096323	-1.0676	-0.474489	-0.430157	-0.894268	1.20696	-1.46027	-0.048017	-3.01826	-2.08557	-1.17627	-0.474993	0.620445	0.340071	0.017706	0.232713	-1.12342	-0.220738	-0.929536	-0.83053	-0.22447	-0.349083	0.105826	0.221161	-0.689938	0.620535	0.249186	-0.969574	0.044246	0.913858	0.047775	-0.128295	-0.17231	-0.861624	-0.26046	0.337243	-0.674366	-0.46892	0.50833	0.258246	0.318507
SBK1-Hs01595705_m1	-3.90697	-4.40975	-4.80844	-6.2966	-5.63154	-4.64678	-3.47145	-6.26808	-4.67361	-3.87501	-5.59365	-6.06524	-6.09315	-5.50318	-7.87462	-5.99696	-5.22301	-4.14034	-5.72602	-4.9989	-5.93902	-6.19295	-3.23901	-4.7959	-5.29805	-5.55032	-5.59887	-4.0999	-4.76995	-4.53319	-6.50587	-6.08448	-5.06467	-6.31826	-5.04759	-4.18739	-4.40135	-4.96021	-7.51769	-5.10251	-7.01647
SBSN-Hs00415561_m1	-9.00205	-7.62935	-8.96687	-8.94477	-8.96995	-8.98128	-6.11552	-7.41409	-8.75045	-9.90622	-9.07557	-8.86842	-8.37628	-8.89357	-6.71913	-8.90824	-8.41847	-8.93566	-7.14915	-9.9982	-7.62864	-9.04977	-9.4402	-9.46397	-8.99276	-9.37443	-9.38299	-9.07975	-9.44544	-9.45642	-9.41355	-10.3576	-7.05336	-9.43618	-9.34604	-9.44869	-8.03481	-9.43799	-8.52186	-6.55655	-9.42706
SCN3B-Hs00393218_m1	-4.30301	-3.86147	-3.93461	-4.13678	-7.22313	-4.04194	-5.62227	-2.32266	-4.51175	-3.54776	-5.56624	-5.15522	-4.41866	-5.38738	-4.13224	-4.58355	-4.75492	-5.32842	-4.95642	-5.1974	-3.42577	-4.59907	-5.08689	-4.35974	-3.94694	-4.19021	-4.62776	-5.88491	-3.8202	-4.85366	-5.35953	-4.28508	-4.90769	-4.73452	-4.46392	-5.32243	-4.49215	-5.61911	-3.02782	-3.37555	-5.57239
SEMA3D-Hs00380877_m1	-1.90853	-1.29613	-1.6579	-0.449717	-1.29752	-2.1309	-3.93322	-0.572546	-5.13246	-4.89658	-1.14432	-1.0584	1.07469	-1.0349	-1.18413	-0.206312	0.064217	-2.72823	-3.71699	-2.44923	-0.692888	-1.47411	-2.98972	-1.46636	-1.21127	-1.93657	-1.65346	-3.72887	-0.167101	-1.71224	-0.043301	-0.42128	-2.20045	-1.95967	-0.54134	-0.535792	-2.21346	-1.81152	-1.17403	-1.46245	-0.865591
SEMA7A-Hs00175305_m1	-6.68785	-6.63135	-6.57552	-6.76951	-5.31531	-5.35849	-4.39198	-5.06532	-7.62122	-6.35251	-6.82785	-6.50784	-5.82672	-6.40841	-5.86559	-5.75187	-8.78329	-6.51378	-7.70928	-6.6652	-5.44827	-6.02724	-6.96367	-7.73752	-7.1075	-6.73954	-5.61804	-6.5838	-6.74088	-7.4	-6.47666	-6.12139	-6.65492	-6.02512	-6.25616	-6.55809	-6.62441	-6.27373	-6.33112	-5.98876	-7.73468
SERPINB2-Hs00234032_m1	-10.833	-10.9041	-10.966	-12.0888	-9.7811	-9.21566	-8.71536	-8.85716	-13.3088	-11.0944	-9.86957	-6.38618	-5.91311	-7.25285	-10.1585	-10.0832	-8.99761	-10.1185	-11.8355	-8.54607	-8.92029	-7.22002	-11.2246	-10.5847	-10.7232	-13.2556	-7.14136	-10.7021	-8.4909	-10.7243	-9.4116	-10.79	-10.16	-10.1752	-10.0675	-10.1915	-11.7124	-6.7743	-7.81697	-10.0953	-8.27382
SFRP2-Hs00293258_m1	-1.26929	-0.273711	0.718029	1.13396	-0.634861	-1.81705	3.464	-0.028059	-0.482133	-0.560873	-0.33444	-1.29096	0.068844	-1.22784	-0.019033	-0.155569	-0.303378	-3.0251	-0.612975	-1.53134	1.09725	-1.07205	-1.84049	-0.9846	0.185791	-1.26689	-1.16634	-0.571724	-0.986287	-1.68058	-2.2222	-0.375868	0.113016	0.56171	-2.47194	-1.26351	-1.71414	-0.92004	-1.04627	0.096877	-1.98084
SLC14A1-Hs00210608_m1	-0.796597	-0.895315	-0.187704	1.12312	-1.96663	-2.09641	-5.76347	1.78136	-3.0893	-3.44952	-1.59072	-0.495617	0.124788	-0.049047	1.17195	-1.61319	0.677706	-2.18336	-3.66069	-1.44134	0.755177	-0.899633	-1.8869	-0.961849	-0.022658	-0.600445	-0.420367	-3.38522	1.07114	-0.501581	-0.767218	0.123354	0.454633	0.172058	-1.62735	-2.13004	-2.03821	-0.130007	-0.87277	-0.657749	0.542221
SLC27A3-Hs00225680_m1	-2.51715	-1.88882	-1.76553	-1.40981	-1.87707	-2.52978	-0.591117	-1.54906	-3.43731	-2.43471	-2.7407	-1.39326	-3.88761	-1.95507	-2.60739	-1.49388	-2.23343	-2.94025	-3.05774	-2.98883	-2.45033	-2.62557	-2.17093	-1.73751	-2.18611	-2.63521	-2.52407	-2.47345	-2.03158	-3.40907	-2.49701	-2.41777	-2.31517	-2.70896	-1.93309	-2.25121	-2.85363	-2.64152	-1.44236	-1.16456	-2.47219
SMS-Hs01924834_u1	2.29253	2.39726	1.84142	2.16856	1.72341	2.29959	0.329596	1.41364	0.830778	1.75731	2.30033	0.117658	1.02946	1.83834	2.23672	0.687025	1.9442	3.06834	2.04839	1.72351	1.71732	2.0757	2.59475	3.85265	1.70915	2.43601	1.66201	2.54798	2.4768	3.0208	1.96067	2.26064	1.45551	1.40129	2.69545	3.39629	1.46693	2.34382	1.7975	2.10279	2.27357
SOD3-Hs00162090_m1	1.58352	2.6837	1.06137	2.25155	0.592335	0.352969	-2.65294	1.07839	-1.58161	2.66822	0.534185	1.78568	-0.593987	0.536152	0.736929	0.70668	-0.022354	0.22278	0.756046	0.093305	-0.449153	0.544012	0.715376	-0.432613	1.13712	-0.014532	0.783634	0.752173	0.264312	0.225612	0.336403	0.162943	0.761404	0.096439	1.01622	0.709926	-0.192245	0.277191	0.017191	1.82574	-0.039917
STMN4-Hs00229288_m1	-9.84292	-7.59439	-8.94397	-9.00374	-11.6369	-9.3918	-10.0388	-9.47921	-10.506	-9.87334	-10.2217	-10.0376	-9.7794	-10.0668	-9.2511	-8.88654	-7.82378	-10.1201	-11.5434	-10.9166	-8.81147	-13.713	-9.60545	-11.728	-10.3325	-9.45276	-10.6803	-10.7828	-10.7688	-10.7864	-10.7214	-12.7126	-8.71706	-9.27771	-10.6352	-12.6633	-9.40109	-10.7572	-5.15715	-10.6646	-9.82463
TEX15-Hs00229744_m1	-7.81253	-8.02444	-8.93214	-8.28839	-10.6354	-9.6567	-10.4753	-6.68684	-9.85629	-10.8234	-11.4635	-6.05068	-6.79594	-8.85958	-6.0231	-6.72691	-7.0934	-8.42985	-7.71184	-8.95931	-7.67266	-7.82712	-8.71055	-9.95868	-8.30191	-7.33394	-8.76841	-8.82541	-6.83371	-9.28281	-7.74005	-7.74043	-8.54258	-9.21559	-7.80457	-8.33339	-11.0419	-8.70287	-5.94093	-8.75793	-7.50973
TNFRSF18-Hs00188346_m1	-10.7366	-9.59179	-9.30521	-11.432	-9.91084	-10.4529	-8.79837	-10.0422	-8.5918	-8.95837	-10.7053	-9.69182	-10.7733	-9.3088	-11.3983	-10.45	-9.15275	-10.372	-10.4639	-9.14497	-10.6677	-9.74427	-10.0747	-10.9773	-10.1703	-12.0619	-12.6626	-9.22241	-10.7773	-11.9667	-11.5278	-10.7035	-9.88579	-10.8792	-11.5803	-10.4021	-10.5366	-8.96462	-11.0245	-9.57447	-9.87771
TNNT2-Hs00165960_m1	-5.04387	-4.64037	-4.69788	-4.72694	-6.503	-6.20688	-6.79545	-4.84286	-7.2741	-5.72595	-5.82302	-2.75022	-4.25891	-3.45007	-3.08975	-4.45414	-3.46236	-5.12356	-6.31955	-5.99777	-5.24803	-5.09986	-6.51566	-5.74061	-5.2135	-4.85076	-3.10209	-5.37375	-4.08469	-5.6213	-5.54628	-5.10785	-3.89287	-4.14912	-5.87857	-4.29795	-4.80067	-5.61475	-3.73383	-2.7018	-4.81553
UNC45B-Hs00542754_m1	-9.32131	-9.78838	-9.56056	-7.86387	-8.10732	-8.67193	-7.9837	-7.74754	-9.18664	-9.32664	-8.94453	-9.1749	-9.21132	-7.20232	-9.42698	-9.21716	-9.09754	-8.08864	-9.30446	-9.31255	-8.3209	-10.7304	-9.31717	-9.76309	-9.22796	-9.10161	-5.42917	-7.32702	-7.54729	-8.22529	-10.0844	-7.69405	-6.75197	-8.1421	-8.9242	-9.65193	-9.02322	-14.3244	-9.59598	-2.96943	-6.8356
ZNF385A-Hs00296462_m1	-0.358891	1.43652	0.933397	1.10044	0.644684	0.427491	2.19262	1.10471	-1.35665	0.212618	0.475149	0.850654	0.459289	1.30652	0.739327	0.55846	0.877427	-0.762745	-0.292376	-0.032178	-0.147188	1.10412	-0.204	0.60092	0.902019	0.813034	1.29543	0.417032	0.797403	-0.547732	1.25049	0.754488	0.628917	2.15764	0.319061	0.93773	0.019927	0.58356	0.629866	1.85968	0.505005

## Sheet: Test set normalized data
Sample:	AA1	AA2	AA3	AA4	AA6	AA10	CA1	CA2	CA3	CA4	CA7	CA9	CA11	CA12	CA13	CA15	CA17	CA24	CA26	CA27	CA32	CA34	CA35
18S-Hs99999901_s1	16.129	10.428	14.867	13.681	10.284	16.421	12.188	12.186	13.509	14.871	13.717	-10.37	10.705	8.041	10.627	16.906	11.897	16.199	12.182	16.304	11.893	12.264	11.059
ABAT-Hs00609436_m1	1.345	-0.655	0.294	-0.551	0.283	1.05	0.715	-1.424	0.495	1.03	-0.67	3.789	0.907	-0.843	1.5	0.427	-0.769	-0.159	-0.121	0.383	-0.047	-2.293	0.398
ABCA1-Hs01059118_m1	-0.597	-0.889	-0.306	-1.097	-0.47	-0.659	-1.008	-0.357	-1.25	-0.09	-0.798	3.8	-1.548	0.038	-1.377	-0.757	-1.419	-0.776	-0.788	-0.957	-1.277	-0.457	-0.587
ANKH-Hs00219798_m1	1.659	-0.418	-0.006	-0.089	0.557	1.451	2.003	0.992	0.382	1.874	0.368	6.267	1.313	-0.335	1.193	1.726	0.07	1.525	2.262	1.039	0.888	1.328	0.198
ANKRD1-Hs00173317_m1	-4.486	-8.594	-6.861	-1.418	-4.289	-10.132	-4.236	-2.919	-3.595	-5.244	-6.436	2.031	-1.106	-3.502	-3.699	-8.647	-3.695	-5.319	-3.848	-14.726	-5.024	-5.034	-3.835
ARAP3-Hs00223903_m1	-3.93	-1.986	-3.787	-3.021	-4.002	-2.275	-2.952	-4.002	-5.031	-1.405	-3.535	1.626	-3.454	-1.667	-4.179	-4.384	-2.827	-3.571	-3.069	-3.023	-2.788	-3.089	-2.819
ARHGAP24-Hs00229928_m1	-2.889	-3.53	-2.494	-2.874	-2.134	-2.06	-3.851	-2.865	-3.852	-1.476	-2.072	2.644	-2.395	-2.962	-2.903	-1.963	-2.649	-3.378	-2.064	-1.773	-2.444	-2.583	-2.187
ATP8A1-Hs00323527_m1	-3.762	-2.736	-4.299	-3.066	-3.194	-3.173	-1.31	-2.998	-3.871	-3.446	-3.956	3.341	-3.08	-1.52	-3.428	-3.446	-3.552	-4.783	-3.099	-3.495	-4.34	-4.275	-2.704
BBS7-Hs00216982_m1	-1.334	-1.495	-1.304	-2.152	-0.006	-0.854	-0.696	-0.708	-1.587	-1.108	-1.725	3.552	-0.911	-0.794	-0.937	-1.219	-0.984	-1.047	-1.441	-0.751	-1.298	-1.479	-0.618
BECN1-Hs00186838_m1	0	0	0	0	0	0	0	0	0	0	0	0	0	0	0	0	0	0	0	0	0	0	0
BEX2-Hs00607718_g1	-1.48	-1.985	-0.485	-2.323	0.659	-1.051	-0.779	-2.01	-2.09	-0.57	-1.506	-0.58	-0.627	-1.754	-2.581	-0.806	-2.005	-2.104	-2.8	-1.182	-1.799	-2.333	-1.518
CADM1-Hs00942508_m1	0.72	-0.78	0.035	0.13	2.836	1.421	-0.639	0.949	1.907	-0.652	1.837	0.773	1.296	1.104	-0.263	1.463	0.22	2.121	0.711	1.368	1.239	0.969	0.521
CD55-Hs00892618_m1	0.035	-0.706	-0.646	-0.766	0.332	-0.212	0.664	-0.41	-1.012	-0.13	-1.259	2.682	0.776	1.067	0.334	-0.985	-0.715	-0.854	-0.884	-1.048	-0.12	-0.42	0.771
CERS4-Hs00226114_m1	2.727	1.411	0.681	1.536	2.975	1.985	1.467	1.575	2.082	1.864	1.24	6.631	1.476	0.594	1.996	1.791	0.911	2.378	2.515	2.006	1.972	1.642	0.613
CHST1-Hs00186341_m1	-5.406	-4.542	-5.547	-5.586	-6.041	-4.942	-5.279	-4.855	-6.331	-4.357	-6.294	-0.768	-6.554	-5.985	-6.72	-6.834	-7.013	-5.896	-5.481	-6.359	-6.208	-5.288	-6.393
CKMT1B;CKMT1A-Hs00179727_m1	-2.383	-8.453	-4.148	-1.331	0.897	-1.033	-0.227	-2.129	-1.116	-1.365	-1.501	1.11	-0.735	0.19	-0.31	-1.304	-1.118	-5.428	-2.369	-2.546	-0.465	-2.574	-1.565
COL9A3-Hs00951243_m1	-7.161	-10.268	-7.493	-11.171	-9.546	-7.765	-11.014	-9.645	-11.705	-8.089	-9.141	-6.695	-9.495	-10.366	-16.683	-7.461	-9.153	-14.959	-9.751	-7.437	-10.046	-11.097	-10.191
CPZ-Hs00186333_m1	-2.557	-3.991	-1.809	-2.527	-4.068	-2.259	-3.278	-2.268	-2.881	-0.922	-1.977	2.289	-3.435	-3.306	-2.463	-1.628	-1.727	-1.549	-2.488	-1.512	-3.678	-1.725	-3.587
CXCL1-Hs00236937_m1	-3.212	-3.594	-2.099	-1.099	-1.044	-2.065	-1.138	0.015	-2.335	-1.5	-1.369	1.552	0.778	-1.921	-1.228	-2.765	-1.4	-3.277	-1.399	-0.277	2.14	-1.481	1.004
DAPK1-Hs00234489_m1	-0.672	1.357	-0.345	-0.306	2.198	-0.713	0.756	0.559	0.129	-0.609	-1.133	3.76	0.143	0.549	1.128	-1.112	-0.74	-0.429	0.109	-0.283	-0.382	0.466	0.243
DFFB-Hs00237077_m1	-3.5	-4.295	-4.014	-3.885	-16.056	-3.57	-16.354	-16.057	-3.887	-15.181	-3.169	-10.37	-4.079	-2.714	-3.094	-3.523	-3.694	-3.334	-16.345	-2.902	-4.156	-3.648	-3.624
DGKA-Hs00176278_m1	-0.989	-2.484	-2.16	-2.331	-1.838	-1.653	-2.262	-2.061	-0.778	-1.029	-2.208	2.55	-1.141	-2.845	-0.31	-1.22	-2.33	-1.496	-1.907	-1.843	-1.971	-2.627	-1.748
DIXDC1-Hs00736707_m1	-0.732	-3.363	-1.064	-1.644	-1.731	-1.075	-0.489	-0.186	-1.758	-0.176	-1.284	3.668	-0.021	-1.273	-0.554	-0.707	-1.311	-1.118	-0.736	-0.581	-0.833	-1.73	-0.899
DUSP15-Hs01566654_m1	-4.522	-10.029	-6.881	-7.19	-8.188	-5.11	-7.94	-6.584	-7.322	-5.956	-5.679	-6.377	-6.568	-7.612	-8.495	-4.936	-5.295	-6.907	-7.013	-4.442	-6.032	-6.935	-6.653
ELAVL2-Hs00270011_m1	-3.995	-2.15	-4.275	-0.774	-2.011	-2.251	-6.231	-2.763	-6.111	-1.884	-0.955	-1.019	-4.393	-0.424	-4.618	-8.4	-1.283	-2.939	-3.882	-3.161	-4.29	-3.408	-1.045
ENO3-Hs00266551_m1	-5.483	-6.993	-7.488	-5.847	-5.929	-6.088	-6.364	-5.407	-6.956	-5.089	-4.855	-4.873	-6.496	-6.432	-7.201	-4.307	-6.097	-6.264	-5.977	-4.16	-5.817	-4.46	-5.873
EPHB2-Hs00362096_m1	-3.877	-4.97	-2.46	-3.385	-3.105	-4.072	-5.331	-2.37	-4.016	-2.164	-3.234	2.972	-3.171	-4.353	-3.713	-4.243	-3.105	-2.794	-3.295	-3.413	-2.71	-2.499	-2.836
ESPN-Hs00230313_m1	-3.031	-6.614	-3.762	-5.334	-0.74	-4.618	-3.344	-2.787	-3.776	-5.352	-5.355	0.918	-2.767	-4.951	-5.277	-3.016	-4.739	-3.158	-3.047	-4.413	-2.818	-4.567	-3.75
F2RL1-Hs00173741_m1	0.197	-2.355	-3.976	-2.265	-0.103	-2.068	-1.308	-0.034	-0.485	-4.187	-2.818	-0.246	-1.073	-2.787	-0.706	-1.333	-2.764	-0.049	-2.561	-1.23	-3.39	-0.893	-3.383
FAS-Hs00531110_m1	-1.833	0.903	-1.436	-1.33	-1.621	-0.376	-1.263	-0.108	-1.411	0.078	-3.276	2.182	-1.162	-1.357	-1.678	-2.133	-0.935	-1.734	-2.584	-1.554	-0.876	-0.78	-0.884
FGF18-Hs00818572_m1	-6.539	-6.652	-3.952	-6.084	-5.839	-8.263	-7.307	-6.01	-6.649	-4.592	-6.451	-4.251	-4.349	-7.754	-5.626	-6.732	-6.215	-6.456	-5.958	-7.056	-6.605	-5.508	-5.883
FGF7-Hs00384281_m1	-2.096	-3.67	-1.178	-1.608	-1.896	-1.612	-3.29	-0.801	-2.694	-1.204	-3.334	2.177	-0.692	-3.257	-2.423	-2.324	-1.806	0.333	-2.088	-2.081	-1.973	-2.867	-1.794
FHOD3-Hs00400902_m1	-1.849	-4.413	-1.553	-2.409	0.086	-2.229	-2.308	-0.961	-2.835	-1.893	-2.993	1.384	-1.364	-2.32	-1.727	-2.904	-1.751	-2.663	-3.162	-2.692	-2.113	-1.177	-1.041
GAPDH-Hs00266705_g1	4.844	4.489	3.688	4.638	4.604	4.389	3.687	2.601	4.111	4.406	4.276	9.042	3.722	5.14	3.331	4.199	3.199	4.519	4.943	4.649	3.801	4.734	3.443
GARNL3-Hs00260318_m1	-2.433	-2.382	-2.984	-2.275	-1.01	-1.403	-2.225	-2.295	-3.819	-2.142	-1.515	2.782	-1.658	-2.264	-2.471	-1.848	-2.58	-0.937	-1.51	-2.581	-2.426	-2.485	-2.098
GCA-Hs00201854_m1	-0.064	-0.538	-0.441	-0.375	0.399	-0.068	0.609	0.046	-0.108	0.485	-0.302	5.426	0.552	0.331	-0.065	-0.083	-0.285	0.792	0.811	0.378	0.175	0.303	-0.504
GPR149-Hs00664139_s1	-13.299	-9.376	-6.622	-7.551	-5.121	-7.555	-8.843	-6.407	-5.908	-6.775	-8.318	-0.03	-7.373	-6.207	-6.85	-7.518	-6.655	-6.989	-5.842	-6.691	-6.367	-5.853	-5.529
HBEGF-Hs00181813_m1	-0.775	-4.478	-2.501	-0.987	-1.995	-1.272	-1.874	-1.382	-1.092	0.118	-2.489	1.822	-0.614	-3.04	-1.332	-0.42	-2.354	-0.075	-1.907	-1.12	-1.85	-3.325	-1.854
HEY2-Hs00232622_m1	-4.905	-4.352	-4.044	-5.185	-2.857	-4.074	-3.547	-3.338	-1.828	-3.454	-5.388	-1.675	-4.206	-4.758	-4.654	-4.766	-3.828	-2.794	-3.981	-4.617	-4.309	-5.502	-4.241
HMGA1-Hs00852949_g1	-0.607	-3.424	-1.534	-1.476	-0.228	-0.766	-1.673	-1.04	-0.648	-0.462	-2.338	-1.05	-1.516	-1.077	-1.855	-0.911	-1.973	0.173	-1.587	-0.783	-1.457	-1.112	-0.879
HMGA2-Hs00171569_m1	-7.962	-7.774	-8.797	-8.539	-9.757	-13.118	-9.639	-8.035	-11.708	-9.269	-8.951	-7.151	-8.472	-9.331	-9.913	-14.237	-8.712	-14.959	-10.594	-14.726	-8.104	-9.681	-6.485
HOXC13-Hs00600868_m1	-6.27	-5.163	-9.931	-9.694	-6.083	-13.118	-6.878	-16.057	-6.423	-9.663	-12.165	-6.37	-9.355	-16.391	-7.889	-14.237	-10.315	-4.444	-16.345	-9.959	-10.937	-8.04	-10.109
ID2-Hs00747379_m1	1.192	-1.314	1.339	2.47	1.365	1.165	1.679	2.005	-0.14	1.966	1.658	5	2.77	3.034	2.68	3.74	1.449	0.735	0.508	1.803	1.698	1.293	2.977
ID4-Hs00155465_m1	-1.395	-2.518	-1.252	-1.556	-2.182	-0.99	-1.303	-1.274	-3.837	-1.36	-1.783	4.931	-1.499	-1.055	-2.322	1.097	-1.92	-1.917	-1.095	-0.727	-1.366	-2.096	-0.799
IGFBP2-Hs00167151_m1	0.59	-0.93	-0.148	0.182	2.07	0.996	-0.327	1.364	0.924	2.188	0.626	7.186	1.028	1.149	1.377	1.535	0.696	0.169	1.137	1.458	0.664	1.096	0.389
JAG2-Hs00171432_m1	-2.224	-3.983	-3.511	-3.148	-2.583	-3.052	-2.012	-3.223	-3.714	-2.092	-3.138	0.337	-2.662	-3.369	-3.718	-2.437	-3.67	-2.222	-1.831	-2.273	-2.482	-2.473	-1.976
KCTD15-Hs00225337_m1	-1.365	-1.854	-1.168	-0.899	-0.4	-0.996	-1.291	-0.839	-1.553	-0.078	-0.889	4.073	-1.517	0.42	-2.322	-1.158	-1.113	-0.945	-0.924	-0.113	-0.994	-0.371	-1.206
LDHB-Hs00929956_m1	2.47	1.228	2.717	3.001	1.193	2.956	0.916	1.689	-0.551	2.732	1.569	5.944	1.984	0.237	0.163	2.361	1.234	1.667	0.911	2.781	1.818	1.833	0.967
MAN2B1-Hs01051316_g1	-0.58	-2.118	-1.534	-1.578	-0.51	-1.292	-1.754	-1.019	-1.007	-0.389	-1.865	-0.481	-1.35	-0.095	-0.852	-0.829	-0.763	-0.66	-2.27	-0.343	-0.678	-1.058	-1.09
MCAM-Hs00174838_m1	-0.706	-0.599	-0.358	-1.657	-1.903	-1.343	-0.741	-0.66	-2.011	-0.512	-2.301	3.286	-0.539	-1.814	-2.514	-1.453	-1.247	-2.592	-1.308	-1.609	-1.241	-1.454	-1.311
MMP15-Hs00233997_m1	-3.659	-4.387	-3.225	-3.811	-3.837	-4.071	-3.294	-2.06	-4.39	-3.596	-3.551	0.406	-4.299	-3.511	-4.601	-3.826	-3.699	-2.91	-1.964	-3.254	-1.007	-3.584	-3.928
MPP7-Hs00399584_m1	-0.149	-1.956	-1.165	-0.706	0.328	-0.059	-0.083	-0.973	-0.561	0.138	-0.877	3.304	-0.266	-0.491	-1.076	-1.068	-0.596	-0.226	0.155	-1.068	-0.138	-1.219	-0.444
MPZL2-Hs00170684_m1	0.469	-2.046	0.065	0.156	1.879	0.187	-0.255	0.995	-0.203	0.008	-0.097	5.255	1.451	0.397	0.021	0.449	-0.239	0.511	0.636	0.637	1.037	0.543	1.445
MRPL15-Hs00204356_m1	1.601	-0.255	0.24	-0.32	3.285	0.947	0.981	2.351	1.135	0.342	0.383	3.857	0.402	1.142	0.091	0.502	-0.144	1.397	1.361	1.048	0.315	1.885	0.566
MS4A10-Hs01593224_m1	-13.299	-16.42	-16.265	-16.392	-16.056	-13.118	-11.842	-16.057	-16.861	-15.181	-16.737	-10.37	-16.565	-16.391	-16.683	-14.237	-5.873	-14.959	-16.345	-14.726	-17.015	-16.545	-16.877
MTUS1-Hs00368183_m1	-0.395	-0.099	-0.89	-0.917	1.027	0.126	-1.081	0.077	-0.569	-0.096	-0.893	6.898	0.49	0.026	0.092	-0.632	-0.022	-1.188	-0.358	0.273	0.288	-0.356	0.268
NOTCH3-Hs00166432_m1	-1.333	-1.673	-0.806	-1.569	-2.397	-1.911	-0.904	-1.994	-1.63	-0.117	-1.376	3.018	-2.023	-1.67	-2.457	-1.624	-2.35	-0.559	-0.713	-1.121	-1.892	-1.49	-1.905
OAF-Hs00420156_m1	-1.813	-3.353	-1.943	-1.628	-2.344	-1.621	-2.6	-2.021	-2.655	-0.076	-1.663	3.883	-2.389	-2.644	-2.82	-1.258	-1.684	-1.867	-1.84	-1.081	-2.232	-1.706	-2.045
OAS1-Hs00973637_m1	-1.965	-1.47	-2.2	-1.617	-2.186	-2.266	-3.238	-3.083	-1.779	-0.187	-2.219	3.002	-1.889	-2.853	-1.885	-2.534	-3.498	-1.034	-2.955	-2.463	-2.38	-1.748	-2.902
PARD6G-Hs00261284_m1	-5.817	-8.551	-5.66	-7.279	-5.21	-5.857	-7.343	-7.517	-7.829	-5.772	-6.473	-4.433	-6.739	-6.397	-6.881	-4.715	-7.331	-4.865	-6.802	-5.379	-6.994	-6.658	-7.135
PARVB-Hs00203381_m1	-1.545	-2.358	-1.171	-1.634	0.505	-1.666	-0.847	-1.74	-1.688	-0.164	-1.286	4.7	-1.366	-3.19	-1.196	-1.256	-1.64	-0.94	-0.937	-0.443	-1.599	-0.139	-0.746
PERP-Hs00751717_s1	1.95	-0.145	0.694	1.118	2.484	1.843	1.419	0.694	1.308	0.312	0.757	-6.367	0.496	1.404	0.243	2.429	0.446	2.609	-0.709	1.855	1.048	0.124	0.876
PITX2-Hs00374154_m1	-13.299	-12.635	-16.265	-16.392	-16.056	-13.118	-16.354	-16.057	-16.861	-15.181	-8.548	-10.37	-16.565	-16.391	-16.683	-14.237	-9.122	-14.959	-10.345	-10.117	-13.906	-6.569	-16.877
PLA2G7-Hs00173726_m1	0.181	-1.006	-1.558	2.642	1.613	0.601	-0.264	0.244	-2.127	1.858	-0.203	5.88	-0.923	0.926	-1.821	-0.195	1.534	-1.395	0.012	1.695	1.86	-0.27	2.826
PLAC8-Hs00930964_g1	-3.207	-5.502	-2.6	-2.391	-3.164	-3.221	-4.266	-1.726	-4.108	-1.445	-3.56	2.408	-2.557	-3.741	-4.075	-3.656	-3.914	-3.692	-3.423	-3.648	-1.798	-2.466	-2.941
PLTP-Hs00272126_m1	-1.253	-4.044	-1.113	-1.627	-2.126	-0.602	-2.322	-0.124	-1.716	-0.145	-1.354	3.372	-0.414	-2.402	-2.072	-0.744	-0.812	-1.364	-1.538	-1.08	-0.845	-1.28	-1.785
PLXDC2-Hs00262350_m1	-0.695	-2.547	-0.312	-1.331	0.188	-0.537	-0.371	-0.539	-1.188	-0.446	-1.428	0.417	-0.795	-1.55	-0.999	-0.785	-1.375	-0.352	-1.563	-1.627	-1.06	-0.825	-0.857
PMAIP1-Hs00560402_m1	-3.841	-6.164	-3.649	-3.068	-0.608	-4.121	-3.72	-2.01	-2.315	-2.588	-3.976	3.238	-1.989	-1.969	-1.964	-3.645	-4.687	-1.246	-3.412	-4.448	-3.001	-2.947	-3.029
PRKD1-Hs00177037_m1	0.025	0.566	-0.534	-0.034	1.11	0.932	0	0.136	-1.026	0.878	0.04	2.621	1.96	2.346	0.35	0.289	0.085	-0.707	-0.481	0.546	0.321	-0.903	1.063
PRKG1-Hs00183512_m1	-3.547	-1.96	-1.812	-2.657	-2.67	-2.047	-0.911	-1.93	-3.238	-1.584	-3.437	4.045	-1.795	-2.279	-3.224	-1.939	-2.554	-3.521	-2.461	-3.026	-2.177	-2.07	-1.299
PVRL4-Hs00363974_m1	-1.512	-3.755	-3.252	-3.724	-2.138	-2.497	-1.996	-4.33	-2.478	-2.272	-2.667	-2.873	-4.074	-3.827	-3.381	-1.056	-3.355	-0.9	-2.267	-2.703	-3.043	-3.073	-4.049
RAB40B-Hs00606459_m1	-2.542	-4.407	-2.992	-3.163	-3.243	-4.138	-4.121	-1.989	-3.481	-2.555	-2.873	-0.891	-3.006	-3.143	-3.603	-2.283	-3.304	-2.62	-3.619	-1.849	-2.995	-2.836	-3.141
RAI2-Hs00253960_s1	-0.984	-2.737	-1.149	-1.331	-3.907	-1.354	-1.939	-2.032	-3.785	0.049	-1.835	3.714	-1.646	-0.769	-2.684	-0.866	-0.963	-2.318	-1.505	-1.092	-0.279	-1.82	-1.111
RASL11A-Hs01387584_m1	-1.871	-4.543	-1.839	-1.37	-2.781	-1.605	-2.355	-0.741	-2.531	-1.389	-2.857	2.016	-0.394	-2.606	-0.817	-1.967	-2.796	-2.384	-1.733	-2.146	-2.011	-0.093	-2.007
RB1-Hs00153108_m1	-0.87	-0.563	-0.792	-0.945	1.096	-0.406	-0.174	-0.954	-1.336	-0.895	-1.069	-0.84	-0.436	0.032	-0.624	-0.715	-1.47	-1.471	-2.1	-0.58	-0.918	-1.661	-0.982
RGS2-Hs00180054_m1	1.276	0.656	1.983	0.764	2.302	2.155	0.258	1.418	1.63	2.29	1.883	6.806	2.303	1.06	1.603	1.152	1.3	3.556	2.698	1.296	2.254	1.379	0.994
RPRM-Hs00739877_s1	-6.183	-8.38	-5.756	-6.261	-5.99	-7.994	-7.7	-5.447	-6.112	-5.867	-7.461	-4.291	-5.811	-5.643	-6.415	-5.877	-5.481	-6.375	-7.184	-5.775	-5.098	-5.4	-4.499
SATB1-Hs00161515_m1	0.169	-1.524	-0.701	0.664	-0.974	0.867	-0.857	-0.387	0.076	1.875	0.773	6.854	1.209	1.069	0.053	0.686	-0.655	0.697	0.506	0.601	1.052	-0.099	0.721
SBK1-Hs01595705_m1	-2.796	-4.311	-3.557	-4.41	-3.197	-3.751	-5.309	-4.024	-4.053	-3.742	-3.754	-6.345	-5.581	-3.954	-4.847	-2.927	-5.175	-2.001	-5.782	-2.758	-4.267	-4.928	-4.8
SBSN-Hs00415561_m1	-13.299	-16.42	-9.94	-11.899	-10.207	-13.118	-9.307	-10.509	-9.964	-15.181	-10.694	-10.37	-11.242	-16.391	-16.683	-14.237	-16.73	-9.449	-9.271	-9.571	-7.239	-10.241	-11.749
SCN3B-Hs00393218_m1	-6.295	-8.135	-6.016	-6.589	-5.614	-5.758	-7.274	-6.344	-9.155	-5.213	-6.666	-1.888	-4.956	-4.409	-7.222	-5.274	-6.282	-5.413	-6.213	-4.96	-4.871	-6.395	-5.381
SEMA3D-Hs00380877_m1	-2.132	-5.021	-3.746	-4.772	-3.126	-2.043	-1.648	-3.245	0.602	-2.076	-3.212	1.776	-2.586	-3.855	-3.242	-3.669	-4.528	-3.613	-0.104	-1.764	-3.283	-3.664	-2.507
SEMA7A-Hs00175305_m1	-6.134	-8.435	-6.804	-5.951	-6.163	-7.019	-7.191	-6.672	-6.717	-4.643	-7.066	-1.427	-5.637	-7.208	-7.359	-6.679	-6.546	-6.84	-6.453	-6.862	-6.458	-6.229	-6.198
SERPINB2-Hs00234032_m1	-7.964	-11.292	-8.535	-8.019	-7.213	-10.273	-8.331	-6.8	-9.588	-7.223	-16.737	-6.699	-5.673	-7.468	-7.183	-8.881	-9.987	-7.741	-4.515	-8.182	-8.003	-8.156	-5.532
SFRP2-Hs00293258_m1	-2.386	-5.181	0.239	-1.136	-1.568	-2.638	-1.301	-0.729	-0.253	-0.369	-0.55	1.318	-2.006	-2.018	-2.164	-0.826	-1.562	-0.037	-1.162	-1.521	-1.857	-0.502	-0.684
SLC14A1-Hs00210608_m1	-1.902	-5.39	-2.68	-1.77	-2.013	-1.07	-4.273	-1.836	-4.276	-1.824	-2.448	3.885	-1.943	-2.21	-2.98	-1.255	-2.963	-3.41	-2.159	-0.782	-1.616	-2.065	-0.492
SLC27A3-Hs00225680_m1	-2.264	-4.517	-3.017	-3.92	-4.892	-2.549	-3.307	-2.919	-4.179	-2.193	-2.584	1.423	-2.543	-4.363	-2.976	-1.737	-3.969	-2.533	-2.572	-1.631	-1.673	-2.521	-3.735
SMS-Hs01924834_u1	1.953	0.773	0.835	0.816	5.444	1.939	1.931	1.499	4.153	0.664	1.221	1.995	3.062	3.062	3.344	1.864	1.233	3.175	2.648	1.712	1.681	2.07	1.717
SOD3-Hs00162090_m1	0.306	-2.922	-0.397	-0.31	-3.928	-0.011	-1.824	-1.011	-2.047	1.63	-0.263	1.981	-0.501	-2.145	-1.394	0.834	-0.423	-0.537	-0.47	-0.294	-0.519	-0.85	-0.71
STMN4-Hs00229288_m1	-7.451	-16.42	-11.964	-9.158	-9.038	-8.796	-11.245	-16.057	-10.808	-9.031	-10.488	-10.37	-9.976	-11.101	-11.008	-9.319	-10.438	-9.359	-11.674	-8.975	-10.293	-11.067	-8.769
TEX15-Hs00229744_m1	-13.299	-16.42	-16.265	-10.383	-8.042	-9.058	-6.882	-4.931	-12.385	-15.181	-4.982	-1.598	-8.133	-7.672	-9.02	-10.331	-8.633	-9.305	-8.871	-8.36	-9.925	-7.805	-8.659
TNFRSF18-Hs00188346_m1	-6.682	-8.439	-6.721	-7.198	-5.804	-7.657	-9.468	-7.037	-6.885	-5.204	-7.807	-4.383	-7.543	-7.209	-8.217	-7.259	-8.935	-7.025	-6.776	-7.393	-7.626	-4.213	-8.196
TNNT2-Hs00165960_m1	-5.429	-7.315	-7.189	-6.556	-6.479	-13.118	-7.336	-6.117	-7.03	-5.71	-8.435	-2.398	-6.844	-6.632	-9.274	-5.778	-5.536	-6.404	-6.709	-6.508	-6.263	-6.351	-4.838
UNC45B-Hs00542754_m1	-13.299	-16.42	-11.95	-16.392	-7.559	-13.118	-8.907	-12.021	-12.562	-15.181	-13.654	-10.37	-9.252	-16.391	-10.942	-9.714	-16.73	-14.959	-8.897	-10.665	-12.283	-8.414	-9.85
WNT9A-Hs00243321_m1	-13.299	-8.733	-8.603	-11.547	-10.348	-13.118	-10.824	-10.534	-7.341	-15.181	-10.755	-10.37	-8.178	-6.807	-10.446	-14.237	-7.473	-9.795	-11.529	-8.512	-8.007	-13.443	-8.105
ZNF385A-Hs00296462_m1	0.674	0.477	-0.899	-1.839	-1.028	-0.728	-0.811	-1.387	0.003	0.289	-1.324	3.053	-0.595	-1.791	-0.622	-0.55	-2.413	0.192	-0.767	-0.769	-1.023	-1.575	-1.592
